# Supplementary material for: αS-SETMAR: Inducing Protective Chaos in Glioblastoma?
Source: Cancers (Basel). 2026 Jul 3;18(13):2151. doi: 10.3390/cancers18132151 (PMC13359777; doi:10.3390/cancers18132151)
Supplement: Supplementary file 1 [file cancers-18-02151-s001.zip › Table S1.xlsx]

## Sheet: RNA-seq
ID	Log FC +		ID	Log FC -
KIAA1751	5.82229		DDX59	-1.00029
TMEM52	4.38918		LINC00622	-1.0005
LOC100506258	3.72475		ANKRD10	-1.00114
FNDC1	3.69888		RPS27L	-1.00141
RHOJ	3.46089		DAB2	-1.00167
LOC100506289	3.32412		KCMF1	-1.00205
HOXB9	3.29364		RGS20	-1.00234
HAS2	3.25825		DDX5	-1.00263
CCDC144NL	3.19754		CCNE2	-1.00267
PMAIP1	3.19681		SPAG1	-1.00491
MAF	3.10908		LOC102724542	-1.00567
FLJ26245	2.99006		TPM3	-1.00592
LOC101927160	2.97072		GTF2H2	-1.00594
TPO	2.95109		LOC101927841	-1.00655
SETMAR	2.93569		MSANTD3	-1.00656
SH3RF3	2.88831		DCAF13	-1.00664
PXDN	2.86624		ZBTB7C	-1.00674
RP5-1057J7,6	2.84419		NSL1	-1.00698
PPP1R14C	2.82764		ADRB2	-1.00808
RPS6KA2	2.82708		NOP56	-1.00834
AQP6	2.77851		CAV1	-1.00855
FAM174B	2.77223		ME2	-1.00908
NTN1	2.74769		RP11-37B2,1	-1.00948
KCP	2.71146		ITGA1	-1.01007
FCGBP	2.71068		DLX4	-1.01059
PKHD1	2.71059		IMPA1	-1.01071
MIB2	2.69818		SNORA44	-1.011
LOC644669	2.68616		C5orf56	-1.01134
DOC2GP	2.65875		CCZ1B	-1.01147
AQP5	2.65416		AHCTF1	-1.01187
MPZL2	2.64377		NR4A1	-1.01229
ADAMTS14	2.64293		RABGGTB	-1.01283
CHRNG	2.62371		VDAC3	-1.01344
PPM1L	2.61659		C1GALT1	-1.01388
FAIM2	2.61538		DLEU1	-1.0141
NTM	2.61215		CKS1B	-1.01607
FBLN5	2.61132		RBPMS2	-1.01609
HOXB8	2.6108		NUP133	-1.01638
SLC12A5	2.55694		LOC729870	-1.01677
CA9	2.53223		C1orf27	-1.01699
SEPP1	2.50276		LRRC4	-1.01712
WSCD1	2.48856		LOC101928076	-1.01767
RP11-439L8,3	2.48225		MAGOHB	-1.01861
LOC339166	2.46404		GPRIN1	-1.01869
SCNN1D	2.4489		FGF1	-1.01875
FER1L4	2.43713		LOC101928172	-1.01918
SPN	2.43703		LIMS2	-1.01931
LOC101928261	2.42948		MDC1-7	-1.01942
AZGP1	2.41548		ABR	-1.02002
FLJ36000	2.40243		TLR4	-1.02316
ESPN	2.40212		VASH2	-1.02474
ESPNP	2.39477		SCIN	-1.02485
C7orf69	2.39416		B3GALTL	-1.02505
LRP2	2.38834		HCK	-1.02585
TRNL2	2.369		SNORA31	-1.02683
LOC101930484	2.36396		ANLN	-1.02725
LTBP4	2.3629		CCDC42B	-1.02754
RHBDL1	2.35899		SMIM18	-1.02818
GPIHBP1	2.35881		CAMSAP2	-1.02823
RHOF	2.3569		HSD17B7	-1.02887
FXYD6	2.35513		DESI2	-1.02904
SRPK3	2.3464		FAM69A	-1.02904
TPGS1	2.34389		SNORA65	-1.02941
SSX1	2.34303		DAXX-5	-1.03025
TSHZ2	2.31166		RPS6KC1	-1.03175
TRPM2-AS	2.31111		EBNA1BP2	-1.03182
CILP	2.29708		ALPK2	-1.03251
PDZRN3	2.2905		CDC73	-1.03284
TIE1	2.28821		PPP1R14A	-1.03338
SESN3	2.28725		RAC1	-1.03346
SREBF1	2.28045		SCRIB	-1.03459
SLC26A1	2.2804		NPM1	-1.0346
LOC101930332	2.2756		CGB8	-1.03501
LINC00452	2.2606		ASPHD1	-1.03528
LOC100507520	2.25297		RGS4	-1.03545
TNFRSF25	2.23836		MCL1	-1.03565
ZBTB3	2.23761		PSMD6-AS2	-1.0362
LOC101928465	2.22841		RP11-15I11,3	-1.03668
SNAP91	2.22746		SNORD18B	-1.03758
CCNYL2	2.22222		SCNN1A	-1.03795
H2AFY2	2.22163		RARB	-1.03816
NCKAP1L	2.22092		KLF2	-1.03852
LINC00898	2.2154		HAUS1	-1.03861
TRHDE	2.21022		IGFBP1	-1.0388
MYOM1	2.20627		LOC100507191	-1.03892
MAMDC4	2.19662		SNORD77	-1.03957
HPN	2.1951		NLN	-1.04159
PLEKHG5	2.1915		VCAN	-1.04212
LOC440157	2.18784		CNIH4	-1.04269
LOC101928895	2.1873		EREG	-1.04272
FAM9C	2.18535		SNORA71A	-1.04481
LRRN1	2.17776		LEPR	-1.04495
TMEM63C	2.17507		SLC25A32	-1.04518
TMEM240	2.17164		IRF1	-1.04548
A2M-AS1	2.16881		SLC27A6	-1.04615
PDF	2.16079		MTUS2	-1.04622
CPS1	2.15465		HHIP-AS1	-1.04651
LGR6	2.15295		TMEM9	-1.04678
COL2A1	2.13712		MRPS23	-1.04705
CSPG4	2.13562		NPNT	-1.04791
COL9A3	2.1253		ALPP	-1.04792
RP1-40E16,9	2.12427		LOC101928382	-1.04872
PLXNB3	2.12394		TP53BP2	-1.04879
CROCC	2.11981		HNRNPDL	-1.04942
KRT75	2.11716		PSMA2	-1.05064
INHBE	2.11429		HCN4	-1.05077
LOC400685	2.10436		TMEM183B	-1.05095
FES	2.10424		LSM1	-1.05106
TSPEAR-AS1	2.09932		NKAIN1	-1.05162
KLHDC7B	2.09368		PPP1R15B	-1.05209
BDP1-3	2.08553		STARD13	-1.05263
RP4-723E3,1	2.07473		SLC26A9	-1.05309
ST14	2.07051		SORCS2	-1.05318
C9orf172	2.06924		SYT2	-1.05356
LOC101060400	2.06393		IGSF10	-1.05373
PLK5	2.05821		CYCS	-1.05379
AMN	2.05329		PLGRKT	-1.0542
DHRS2	2.05158		ZNF513	-1.05503
LINC01029	2.04771		PTGER4	-1.05551
LIME1	2.04522		YWHAZ	-1.05557
ZNF578	2.04346		MIR590	-1.05589
TP63	2.03944		SGK1	-1.05618
FGD5P1	2.03828		SUGCT	-1.05645
PCSK5	2.03783		DIEXF	-1.05656
RAB17	2.0336		ZNF26	-1.05688
PCDH19	2.03037		TP53I11	-1.05739
ABCA7	2.02889		MIR25	-1.05951
SLC30A3	2.02629		LOC102724749	-1.05965
CCDC154	2.0197		RCL1	-1.06
LINC00086	2.0181		TUFT1	-1.06022
AGRN	2.01668		NOX4	-1.06068
SSPO	2.01238		MSMB	-1.06074
FSCN2	2.01116		RPA3	-1.06149
RP11-844P9,2	2.00655		SRSF7	-1.0615
RPH3AL-2	2.00263		MRPL13	-1.06159
GRIN3B	2.00123		CDK8	-1.06181
LOC100130992	1.99964		ARRDC3	-1.06233
NME3	1.99851		ANXA8L1	-1.06307
RAP1GAP2	1.99846		PNO1	-1.06371
ITGA11	1.99681		ZNF469	-1.06448
TRNR	1.99607		KIAA0020	-1.06488
KCNJ11	1.99498		SIPA1L2	-1.06566
ADAM8	1.99478		SNORD75	-1.06677
AMDHD2	1.99172		TAF1A	-1.06732
SPRN	1.99148		TRMT10C	-1.06878
SOBP	1.98615		S100A14	-1.06906
PLA2G2D	1.98564		HIF3A	-1.07074
GAS6-AS1	1.98547		PFDN1	-1.07098
PKD1	1.98515		NES	-1.07116
CLDN2	1.98173		CTSK	-1.07166
MDGA1	1.9812		KCTD3	-1.07174
SCART1	1.97999		RASGEF1A	-1.07245
CASP14	1.97867		ADH6	-1.07382
IGFBP5	1.97601		POU2AF1	-1.07481
PCSK1N	1.97421		NUPL1	-1.07522
FRG1-2	1.97284		TAGLN2	-1.07601
DLK2	1.97226		RNPEP	-1.07637
SLC35E2	1.97188		NMU	-1.0765
MYO15A	1.96983		ZBTB22-5	-1.07672
PROB1	1.96788		KLF11	-1.0787
LOC101927300	1.96782		UFM1	-1.07895
CD4	1.96319		TMEM200B	-1.08079
LRRC9	1.96245		POLR1D	-1.08123
SLC16A8	1.96023		NIPAL4	-1.0821
DYRK1B	1.95949		SNORA64	-1.08346
TCP11L2	1.95651		TRIM22	-1.08367
LINC00639	1.9564		GPR174	-1.08393
TSHZ3	1.95298		PAXBP1-AS1	-1.08418
C4orf48	1.94877		COG2	-1.08434
ANKRD6	1.94338		KLHL4	-1.08434
IZUMO4	1.94133		SNORD18C	-1.08454
ALDH1L1	1.93739		MRPL24	-1.08455
ASIP	1.93704		CCDC38	-1.08456
CLEC11A	1.93528		ODC1	-1.08478
H6PD	1.93501		LMO3	-1.08505
NOXA1	1.93419		SLC45A3	-1.08507
SLC22A20	1.93394		XPO4	-1.08573
YPEL4	1.93224		CD6	-1.08579
GALNT6	1.93197		ZFP36L2	-1.08662
SLC6A1	1.93186		TOMM22	-1.08751
ACADS	1.93069		LINC00641	-1.08772
METRN	1.93011		NSMCE2	-1.08808
MYO15B	1.92944		TLR5	-1.08936
HEATR4	1.91677		XIRP1	-1.09135
MMP15	1.91164		TNFSF9	-1.0917
C19orf71	1.91097		FAM46B	-1.09241
FOXQ1	1.90512		SOX2	-1.09344
ARSA	1.90352		SNORD1A	-1.0937
EVA1B	1.90299		KPNA2	-1.09371
ACOT1	1.8993		RP11-346I3,4	-1.09397
MAP7	1.89919		AGAP1-IT1	-1.09411
LOC101060026	1.89818		ABCC2	-1.09707
CYP4X1	1.89776		TRA2B	-1.09874
LOC100129603	1.895		CPED1	-1.09968
PDE1C	1.89499		USP3-AS1	-1.09969
CRK	1.8847		NUDCD1	-1.10028
PLXNA3	1.88399		C9orf116	-1.10028
SEC31B	1.88156		AIDA	-1.10078
ZNF572	1.88051		SYTL5	-1.10185
TSPY26P	1.88027		COL12A1	-1.10321
RP11-362F19,1	1.87742		RP11-326F20,5	-1.10343
LOC101927200	1.87361		C6orf52	-1.10411
HIC1	1.86826		TCEB1	-1.10445
SLC34A3	1.86809		RP11-893F2,6	-1.10481
CHAD	1.86472		ILF2	-1.10503
RP11-669N7,2	1.86228		CGB1	-1.10533
LOC100129917	1.86083		MPZ	-1.1055
ARHGAP27	1.85898		NDUFB3	-1.10605
TBX10	1.85851		RP11-41O4,2	-1.10631
HAGHL	1.85459		GTF2H2D	-1.10646
ICAM5	1.85448		LYSMD2	-1.10656
CHRNA1	1.85234		PRC1-AS1	-1.10657
NTN5	1.85227		EFNB2	-1.10675
SLC1A7	1.84741		MDFIC	-1.10889
LOC102723316	1.847		ABI3BP	-1.10905
LINC01089	1.84617		CCDC58	-1.10921
RP11-439L8,4	1.84542		BCL11A	-1.10977
ZFHX2	1.84381		ZNF503-AS1	-1.11068
CLIC5	1.84363		KLF5	-1.11203
PODN	1.84246		GJB6	-1.11274
DNASE1L2	1.8419		SH3PXD2A-AS1	-1.11283
LOC102723726	1.84063		TRNC	-1.11339
HDAC10	1.84013		LINC00152	-1.11373
SPATA25	1.84009		MICU2	-1.11456
GDF15	1.83884		EXOSC9	-1.11498
KAZALD1	1.83367		N4BP2L2	-1.11763
RNF208	1.82937		GNGT2	-1.11989
TAS1R3	1.82369		LOC101928363	-1.11991
FAR2P1	1.8212		LOC102467080	-1.12072
TRHDE-AS1	1.82094		HIST2H2AB	-1.1209
CPN2	1.81671		CD55	-1.12112
LOC102724467	1.81454		FAM43A	-1.12117
HLA-H-5	1.81403		PNMA3	-1.12119
LOC102724515	1.81059		CGB7	-1.12128
NDUFA4L2	1.8101		PARP1	-1.12158
BSN	1.80629		MIR6797	-1.12269
HOXA11-AS	1.8061		CDH8	-1.12329
RPH3AL	1.80444		VEPH1	-1.12338
RP11-344E13,3	1.80162		TSPAN2	-1.12468
HLA-C-4	1.79767		LOC100506731	-1.12501
LOC102723450	1.79619		C8orf33	-1.12517
RAB43	1.79492		UBE2V2	-1.12533
VAV1	1.79465		SERPINB9	-1.12569
LOC102724248	1.78952		LOC102557615	-1.12618
ZNHIT2	1.78903		CCDC74A	-1.12636
ZP3	1.78816		CRB2	-1.1269
ACPP	1.78476		TMEM183A	-1.12726
ISG15	1.78323		MICB-6	-1.12881
VAX2	1.78302		CCRN4L	-1.12908
DNM1P46	1.78242		CNRIP1	-1.13015
LOC729041	1.78165		PRDM1	-1.13235
SBSN	1.78144		ZNF365	-1.13326
CLIC3	1.77937		LRRC7	-1.13434
KLF8	1.7781		ZEB2	-1.13435
RP11-527H14,2	1.77409		OSGIN2	-1.13468
LMTK3	1.7728		TRAM1L1	-1.13497
C17orf102	1.77165		NENF	-1.13524
DVL1	1.76984		ACSL6	-1.13549
HELZ2	1.76971		LINC00632	-1.13627
LOC100130093	1.76966		RPL26L1	-1.13639
LOC101927119	1.76446		LOC101928263	-1.13762
KIAA1875	1.76281		PPP1R15A	-1.13807
NEURL2	1.76247		NOTCH3	-1.13822
SCAND3-2	1.76122		CACNB2	-1.13856
GAS1	1.75945		LINC01119	-1.14007
VWA1	1.75804		TAF5L	-1.14104
ARHGEF4	1.75585		SNORD99	-1.14105
CMTM1	1.74567		NEK2	-1.14159
HOXB6	1.74499		GLIPR1	-1.14335
RPLP0P2	1.74346		GOLGA6L10	-1.1441
LAMA5	1.74308		LACTB	-1.14464
IRX3	1.74253		C10orf85	-1.14482
MLXIPL	1.74183		LOC100288637-2	-1.1452
SH3RF3-AS1	1.7418		RP11-173B14,5	-1.14618
BAHCC1	1.74043		SNORD74	-1.14638
ZNF429	1.73958		CCDC148	-1.14749
ST6GALNAC1	1.7395		AQP3	-1.14841
SH3D21	1.7377		C1orf106	-1.14906
LINC00663	1.73665		SDC2	-1.14933
GLTPD1	1.73631		FLVCR1	-1.1498
GPR173	1.73589		LPAR6	-1.15034
RTN1	1.73302		ANXA10	-1.15073
RSAD2	1.72956		IER2	-1.15104
PNPLA7	1.72907		FSIP1	-1.15157
GBGT1	1.72732		CD244	-1.1534
SLC9A3	1.72562		SLC35F1	-1.15651
CAMK2A	1.72362		PDGFA	-1.15741
CYFIP1-2	1.72287		LOC101928801	-1.15823
PRF1	1.71129		ID3	-1.15842
ABHD16B	1.71077		BHLHE40	-1.15842
LOC731656	1.70957		LRRC17	-1.15886
LOC100130673	1.7081		SPOCD1	-1.15955
HSPG2	1.70792		SPINK5	-1.16336
VPS9D1-AS1	1.70668		UPB1	-1.16419
RP11-540A21,2	1.70452		SNORD96A	-1.16462
ENTHD1	1.70305		NTN4	-1.16553
CCR10	1.7029		ACTC1	-1.16754
SEMA3B	1.70289		SPG20	-1.16787
INF2	1.70233		PDZK1	-1.16808
LRRC29	1.70166		LXN	-1.16835
NYAP2	1.69807		RP5-1070A16,1	-1.16911
ULK1	1.69802		PHACTR1	-1.16942
LOC100996573	1.69349		LOC101928484	-1.1697
NUDT3	1.69335		ANKRD35	-1.17015
WFIKKN1	1.69185		FKBP1B	-1.17112
RAB26	1.69105		DNAJA3	-1.17178
KGFLP2	1.68928		RIPK2	-1.17565
ADCY5	1.68872		C9orf53	-1.17651
FAM71E1	1.68651		C7orf57	-1.17661
SYTL1	1.68602		SLC30A1	-1.17834
LOC730183	1.68601		PAX5	-1.17865
TP53I13	1.68396		LINC00158	-1.17906
LINC00950	1.6836		CRIP2	-1.17924
SCN3B	1.67939		RFC3	-1.1795
ITGB4	1.67664		IL18	-1.18013
MTMR9LP	1.67588		AGMO	-1.18026
C17orf103	1.67315		PLAUR	-1.18032
TENM1	1.67224		ETNK2	-1.18057
HYAL1	1.67193		PRKG1	-1.18063
ZNF516	1.67183		ACKR3	-1.18106
LOC101927848	1.67115		STK17B	-1.18114
IDUA	1.67068		ATL1	-1.18174
LINC00894	1.66932		GADD45A	-1.18231
CABP4	1.66816		LIN9	-1.18239
RET	1.66728		RCSD1	-1.18278
CCDC78	1.66564		ADIPOR1	-1.18428
GPT	1.66311		FGF2	-1.18449
L3MBTL1	1.66149		LOC101929719	-1.18505
TENM4	1.6602		ITLN1	-1.18537
LOC102724699	1.65958		TRIM7	-1.18577
CTAGE7P	1.65942		SNORA61	-1.18693
C16orf86	1.65818		MIPEP	-1.18756
LOC100288162-2	1.65711		HTR2B	-1.18806
PKD1L2	1.65594		GNPAT	-1.18912
MAN1C1	1.65537		UCP3	-1.19019
LOC101927861	1.65281		ANXA2	-1.19047
LINC00638	1.65028		SPA17	-1.19082
DKFZP434A062	1.6473		LOC101929346	-1.19112
BIRC7	1.64648		TOMM20	-1.19117
RORC	1.64639		TTC13	-1.19178
SAP25	1.64502		CCZ1	-1.19341
FAM110C	1.64416		FAT3	-1.19387
TMEM178B	1.64226		ANKS1B	-1.19403
LOC101929523	1.64125		EYA1	-1.19439
C19orf26	1.6404		CCDC102B	-1.19559
IRF9	1.63993		MB21D2	-1.19718
HOXA5	1.63972		TSNAX	-1.19752
SLC35E2B	1.63859		TMEM92	-1.19754
EMR2	1.63303		LOC101929511	-1.19823
WFDC2	1.63258		C8orf88	-1.19869
ALDOC	1.62847		SPRY4	-1.19906
FRAS1	1.62813		CACNA1A	-1.19952
CHAC1	1.62669		LINC01116	-1.20122
MID2	1.62595		PRKAG2	-1.20138
CCRL2	1.62288		IFT88	-1.20176
EME2	1.62063		TRIM54	-1.20224
CASZ1	1.61863		SKA3	-1.20229
TMEM51-AS1	1.6184		ALOX5AP	-1.20232
ARHGAP4	1.61546		EID3	-1.20267
CHRNB4	1.61486		SEMA4A	-1.20279
KIAA1683	1.61273		SNHG3	-1.20349
SCXB	1.61039		SNORD59A	-1.2038
MYO7A	1.60953		HHIPL2	-1.20402
FKBP9L	1.6092		MAP3K8	-1.20495
MIR196A1	1.60635		C16orf54	-1.20516
ALPK3	1.60616		LOC102723834	-1.20536
KDM6B	1.6056		PHYHIPL	-1.20553
CST2	1.60125		MBNL1-AS1	-1.20556
PLOD1	1.60083		NOP16	-1.20575
ARHGAP33	1.59856		SLC6A19	-1.20697
RAB39B	1.59775		GPATCH4	-1.20775
LOC101927071	1.59457		POLR2K	-1.20908
SIX5	1.59266		NTPCR	-1.20967
FOXD3	1.58954		PVT1	-1.20975
CTTNBP2	1.58798		ARL4A	-1.20984
CECR2	1.5843		TMPRSS3	-1.21112
MBD3	1.58143		MAGI1-IT1	-1.21139
GPR157	1.58131		GDF6	-1.21245
POLR2M	1.58036		DSP	-1.21467
ZNF737	1.57831		BRIX1	-1.21526
ACAP3	1.57814		IL24	-1.21591
SCGB1B2P	1.57702		FAM72A	-1.21617
HOXA13	1.57619		C4BPB	-1.21809
CACFD1	1.57408		MGARP	-1.21884
KRBA2	1.57387		CLDN14	-1.2199
ADAT3	1.57087		SMAD9	-1.22328
LINC01000	1.56981		SERTAD1	-1.22614
LRP1	1.5697		TFPI2	-1.22674
LINC00176	1.56747		FENDRR	-1.2274
NUPR1	1.56632		KLF4	-1.22767
LOC388849	1.5663		SUPT20H	-1.22789
MAGEB6	1.56497		SULT1E1	-1.22799
NLRP11	1.56479		SYT15	-1.22822
RP11-31F15,2	1.5607		C9orf131	-1.22831
GDAP1L1	1.56036		NR1D1	-1.22974
PPP1R16B	1.55899		RNU2-2P	-1.23023
HOXA3	1.55895		H3F3AP4	-1.23298
HMGCS2	1.55665		STX1B	-1.2338
GIMAP6	1.55618		LPAR4	-1.2353
PUSL1	1.55564		CYP24A1	-1.23695
MTHFR	1.55538		SLC16A9	-1.23711
FAM132A	1.55525		MIR573	-1.23882
LOC101927663	1.5538		SVILP1	-1.24151
LOC102724312	1.55347		DTL	-1.24163
ODF3B	1.55296		DEGS1	-1.24168
MAFB	1.55232		PAPPA	-1.24172
CASKIN1	1.5511		NQO1	-1.24235
MYO1D	1.55107		MLK7-AS1	-1.24345
LTC4S	1.54904		SPRY2	-1.24397
DLX5	1.54871		MRPL47	-1.24464
DHH	1.5481		C3orf55	-1.24528
ZSWIM3	1.54754		DUSP1	-1.24562
PLIN5	1.54614		ATP1B1	-1.24564
RP11-314C16,1	1.54607		CACNG4	-1.24617
C1orf86	1.54601		MAP2K6	-1.24739
USP51	1.54404		NME1	-1.24824
DPP7	1.54272		MIR6764	-1.24997
SCAND1	1.54271		LBR	-1.25039
C17orf51	1.54252		TRNP1	-1.252
LOC148413	1.54175		C1orf51	-1.25204
LOC441204	1.54034		LOC730257	-1.25206
IRX6	1.53969		AHR	-1.25394
FAM171A2	1.53856		BZW2	-1.25469
PDDC1	1.53737		FGFR3	-1.25582
PSPN	1.5373		PTTG1	-1.25638
EPHB3	1.53706		NDUFA4	-1.25647
ATP6AP1L	1.53668		CTSL3P	-1.25711
NCKAP5L	1.53522		PIM1	-1.25829
HS3ST3A1	1.53295		ENAH	-1.25847
IL10RA	1.53287		SNORD42A	-1.25984
SLPI	1.53093		SNORD38B	-1.26047
GLUD1P3	1.52983		RYR2	-1.26148
C21orf90	1.52929		LOC102723604	-1.26267
SPPL2B	1.52756		ZNF716	-1.2638
LOC101929457	1.52661		EXO1	-1.26473
HLA-C-5	1.52192		FCRLB	-1.26899
CDH5	1.52085		LINC00672	-1.27163
ATAD3C	1.51978		NOS2	-1.27212
C10orf91	1.51903		ATP6V0A4	-1.27247
INHBC	1.51757		EPSTI1	-1.27315
MFGE8	1.51603		SNORD36A	-1.27334
HOXB-AS3	1.51578		TBCE	-1.27345
PLEKHG1	1.51391		CCDC150	-1.27361
KRBOX1	1.5137		C1orf94	-1.27443
LOC101060181	1.51336		RASSF5	-1.27503
KCNH5	1.51318		RAB7L1	-1.27512
DCST1	1.51295		SERTAD4	-1.27589
CEMP1	1.5129		BST1	-1.27621
PIEZO1	1.51285		SNORD19B	-1.27653
SPAG4	1.51277		RPL21	-1.27675
MYH7B	1.51276		CLCF1	-1.27749
LOC729652	1.51181		TMEM233	-1.27953
MORN1	1.51179		HSPH1	-1.27994
VCX3A	1.51038		CERKL	-1.27996
LOC102467146	1.51004		TMEM206	-1.28041
FBXO2	1.50993		CCIN	-1.28045
CELSR3	1.50869		EGR3	-1.28174
SATB1	1.50818		CYR61	-1.28271
LYG2	1.50776		HTRA3	-1.28342
HIST1H2BH	1.5065		LOC642366	-1.28374
PSG11	1.5056		PRR16	-1.28406
SHC3	1.5046		BIRC3	-1.28487
ABCG4	1.5041		NEK10	-1.28535
MTHFS	1.50293		STMN3	-1.28611
TENC1	1.50285		GSTA4	-1.28678
STRA6	1.50198		LOC101928152	-1.28727
SIRT4	1.50159		RPE65	-1.28746
LOC652276	1.50087		DNTTIP2	-1.28773
SPINK2	1.49884		VSIG1	-1.28789
LOC100133331	1.49818		FBXL21	-1.28871
FLRT1	1.4978		SNORA62	-1.28917
LOC727978	1.49737		ALCAM	-1.28956
BGN	1.49732		ANXA2P2	-1.2897
ATP5E	1.49543		PAPSS2	-1.29069
CLSTN2	1.49422		PURG	-1.29208
RNF128	1.4928		EXOSC8	-1.29254
KCNK13	1.49074		GABRB3	-1.29268
ADAMTS13	1.48974		CHI3L2	-1.2929
PTPRCAP	1.48965		BNC1	-1.29352
FGF11	1.48686		PCBP2-OT1	-1.29375
FBXL15	1.48417		RASGRP2	-1.295
RNF152	1.48305		FST	-1.29551
LOC101928199	1.48188		TTN	-1.29605
AC012309,5	1.48153		CARD16	-1.29662
NKX6-1	1.48084		IL12A	-1.29836
ZFP14	1.48004		LOC101928767	-1.3015
VAMP8	1.47912		SMYD2	-1.30241
ALDH6A1	1.47889		PROSER2-AS1	-1.30403
SPATC1	1.47657		TIPARP	-1.30428
MAT1A	1.47593		APOL3	-1.30466
ALDH4A1	1.47526		UCHL5	-1.30688
CAMSAP3	1.47511		GABRG2	-1.30726
FAM173A	1.47336		TMEM171	-1.30846
PARP16	1.47185		HSPE1	-1.31041
LOC101927126	1.47154		FBXO36	-1.31241
PRRT3	1.47116		SNORA14B	-1.3134
LOC102724645	1.47111		FAM230C	-1.31417
RP5-1050D4,5	1.47023		LOC101929610	-1.31423
L1CAM	1.4699		SNORD14A	-1.31448
LOC101927804	1.46963		MYH15	-1.31525
AKAP3	1.46869		CLDN1	-1.31677
EFCAB4A	1.46618		SNORD83B	-1.31913
HKDC1	1.46526		RNR1	-1.31969
GCSAML	1.46496		FH	-1.32545
CLCNKB	1.46463		DES	-1.32708
PKP3	1.46453		PDE4B	-1.32792
SUSD2	1.46342		GRHL3	-1.32841
TM7SF2	1.46273		FGF5	-1.32894
MST1	1.46231		LOC101928741	-1.33175
SPACA6P	1.4623		EEF1A2	-1.33221
NFATC4	1.46173		SNORD34	-1.33225
NCOR2	1.45963		MGAT3	-1.33246
GALR1	1.45943		LSAMP	-1.33634
ASPDH	1.45823		RNF139	-1.33936
NTNG2	1.45815		C1orf131	-1.33943
C1orf159	1.45501		SNORD81	-1.33964
LOC642441	1.45448		RP11-452H21,4	-1.34056
LAMA1	1.45415		ZNF804A	-1.34127
PLP1	1.45408		SAP18	-1.34218
ZNF793	1.45337		PTPLAD2	-1.34254
DENND2C	1.45209		YRDC	-1.34262
NMNAT1	1.45086		LIPH	-1.34294
TRIM56	1.45079		KCNE4	-1.34494
BCAM	1.45028		MYPN	-1.34505
C12orf57	1.44919		CDH7	-1.34697
MZF1	1.44779		KCNH2	-1.34816
FBXL8	1.4469		RNH1	-1.35196
DHRS3	1.44291		TRIM6	-1.35356
ISG20	1.44202		RAB11FIP1	-1.35973
MYO5B	1.44075		GLRX2	-1.36119
INMT	1.43984		E2F5	-1.36178
KCNAB2	1.43936		ID4	-1.36223
CEND1	1.43924		RP11-509J21,1	-1.36597
GRIN2A	1.43735		GJB2	-1.36829
TRAPPC5	1.43685		EFCAB2	-1.36904
RAI1	1.43668		AC108142,1	-1.37081
TCL1A	1.43657		IARS2	-1.37098
IL11RA	1.43536		C8orf46	-1.37171
LOC102724474	1.43494		GADD45B	-1.37329
OASL	1.43363		ANO1	-1.37401
HSD17B1	1.43257		GNG11	-1.37585
MST1P2	1.43156		NECAB1	-1.37614
OLFML2A	1.43112		AKR7A2P1	-1.37962
ZIC4	1.43106		KATNAL1	-1.3813
NTN3	1.42951		LOC102723579	-1.38148
RTN4RL2	1.42901		LOC102723716	-1.38225
ROR2	1.42567		LOC102724017	-1.38238
ZNF137P	1.42561		ADSS	-1.383
CAPN15	1.42543		FAIM3	-1.38713
TSPAN7	1.42522		CENPJ	-1.38739
CHGB	1.42446		SNORD110	-1.39247
TRPV3	1.42355		EDNRA	-1.39258
TYMP	1.4225		2014-09-01	-1.39674
COL15A1	1.42208		SNORD101	-1.39682
AMH	1.42177		XKR5	-1.39921
ZNF486	1.42148		ALMS1-IT1	-1.40079
SLC45A1	1.42066		DLX3	-1.40197
ZNF493	1.42022		FAM124A	-1.40217
PPP1R3E	1.41906		PHOSPHO1	-1.4025
IFITM1	1.41903		GTF3A	-1.40385
SIMC1	1.4178		KLK6	-1.4039
DNAH1	1.41756		SNORD12B	-1.4053
RP11-486O12,2	1.41729		ADAMTS3	-1.40787
SCN11A	1.41717		SNORD83A	-1.40868
FSD2	1.41606		FLJ42393	-1.41012
GTPBP6-2	1.41571		CTSE	-1.41071
SYNE4	1.41556		PGBD5	-1.41315
GGN	1.41509		TBC1D4	-1.41467
BAIAP3	1.41451		NME8	-1.41541
DOCK9-AS2	1.41417		DLX2	-1.41737
SOGA1	1.41349		CASP1	-1.4186
C14orf132	1.41306		ANKRD30BP2	-1.41928
MIR503HG	1.41252		DGUOK	-1.42056
NFATC1	1.41228		EDN1	-1.42265
IL1RAPL2	1.41213		TFB2M	-1.42287
NOTCH1	1.41213		EVA1C	-1.42395
RCOR2	1.41061		EGR4	-1.42664
FGD5	1.40998		GAS5-AS1	-1.42871
ORAI3	1.4098		HMGB1	-1.42878
ITGA2B	1.40881		BAMBI	-1.42902
MASP1	1.40761		LOC101927858	-1.43116
LOC100289495	1.40723		SNORD18A	-1.43221
C1orf220	1.40684		GLCCI1	-1.43252
KC6	1.40683		MARC1	-1.43573
MAGEB17	1.40625		SPP1	-1.43657
KCNMA1	1.40624		GULP1	-1.437
TOX2	1.40559		LINC00467	-1.43703
TMEM249	1.40392		CSF2	-1.43792
CERCAM	1.40381		SNORD43	-1.44042
PPP1R3G	1.40358		LHX8	-1.44118
LINC00999	1.40259		TNS4	-1.44389
CCDC114	1.40228		CHDH	-1.44765
COL7A1	1.40166		ZNF233	-1.44881
C17orf70	1.40135		SNORA66	-1.4502
RPS6KA2-IT1	1.40129		UBE2T	-1.4521
TRNS2	1.40084		ANKRD45	-1.45376
HOXC6	1.39948		TMPRSS15	-1.45482
GALNT4	1.39934		SCARNA9L	-1.45539
GAS6	1.39834		S1PR5	-1.45828
LINC01004	1.39817		TMEM255A	-1.45916
IFI27L1	1.39652		BMP2	-1.46042
EDA	1.39544		RTP3	-1.46048
BTBD2	1.39487		SNORA29	-1.46149
MAN2A2	1.3935		GAGE12G	-1.46425
ZNF555	1.39186		ITGB8	-1.46793
ABHD17A	1.39156		GPR141	-1.47094
PIDD	1.39048		SCN9A	-1.47361
TUBGCP6	1.39008		PAK6	-1.47487
TRNH	1.38987		RBM24	-1.47622
KDM4B	1.38954		ANGPT1	-1.47719
SAMD5	1.3891		SNORA80B	-1.47831
ZBTB32	1.38894		GALNT3	-1.47917
MROH1	1.38771		XCL1	-1.47923
DND1	1.38722		GBP5	-1.48117
KCNA1	1.38648		CFI	-1.48586
PLIN4	1.38538		ELOVL2	-1.48939
PABPN1	1.38485		GPR87	-1.49088
HSD17B14	1.38399		LAYN	-1.49115
NDUFS7	1.38253		MEF2C	-1.49255
PSG5	1.38155		SNORA3	-1.49349
RNF224	1.38154		HMSD	-1.49416
C7orf13	1.38134		DIRAS1	-1.49469
NAP1L6	1.37997		RRP15	-1.49591
TMEM132A	1.37941		TEX15	-1.49608
SLCO1B3	1.37793		GBP4	-1.49804
SEC14L5	1.37789		KCNV1	-1.49988
TKTL1	1.3772		SFRP4	-1.50462
APC2	1.37676		CYP27C1	-1.50484
FASN	1.37636		ICAM4	-1.50704
PVRIG	1.37485		SNORD15B	-1.50908
ROCK1P1	1.37451		CRISPLD2	-1.51255
SDS	1.37357		UBE2QL1	-1.51411
KLHL17	1.37257		SERP2	-1.5143
DBP	1.3722		FOXI1	-1.51445
WDFY4	1.37124		ANXA2P3	-1.51594
ACRBP	1.37099		ITGB3	-1.51629
TRIB2	1.37001		PALMD	-1.51775
HSPA6	1.36992		CALB2	-1.51793
ZFP3	1.36957		CRYAB	-1.52139
PQLC2	1.36909		SNORD72	-1.52444
TM4SF19-AS1	1.3686		SNORA69	-1.5268
CCDC183-AS1	1.36839		TULP2	-1.52753
LINC00854	1.36794		AP1M2	-1.52811
LOC653160	1.36788		WNT7B	-1.53114
NLGN3	1.36749		MAP2	-1.53167
MAPK8IP3	1.36747		SNORD38A	-1.53196
ZSWIM5	1.36622		ALG5	-1.5323
ABCA1	1.36504		PTER	-1.53377
LOC100507656	1.36344		BDNF	-1.53585
VPS13D	1.36335		FAM71A	-1.5361
CNIH3	1.36288		DCLK1	-1.53888
BCAS4	1.36275		DYDC2	-1.54066
LOC101927249	1.36251		CPNE7	-1.54349
SLC12A3	1.36217		DOCK10	-1.54366
HLA-H-7	1.361		TNFAIP3	-1.54408
KLHL24	1.36086		SNHG15	-1.54606
LOC101927029	1.35881		SNORD36B	-1.54612
ZC3HAV1L	1.35825		SNORA67	-1.54942
BEST1	1.35672		RNVU1-4	-1.54947
LOC100506504	1.35575		IL11	-1.55138
C9orf169	1.35555		POMP	-1.55207
FGF21	1.35498		NPR3	-1.5538
CRTC1	1.35397		LOC102724811	-1.5538
RP11-290F20,2	1.35373		INHBB	-1.5539
LAMA4	1.35012		EPHA7	-1.55429
PROX2	1.34993		PCDH1	-1.55759
FAM229A	1.34973		SLC4A4	-1.55916
ARRDC4	1.34845		FLJ44342	-1.55939
PLA2G3	1.34832		LOC101927934	-1.5603
C1orf213	1.34802		FSTL3	-1.56948
LAMB2	1.34783		RPL39L	-1.57133
KCNG1	1.34762		LOC101929687	-1.57289
RP11-70F11,8	1.34642		TFCP2L1	-1.57408
LINC00263	1.34513		MPP4	-1.57745
GTF2H2C	1.34509		ARC	-1.58058
RP11-26J3,1	1.34495		CTSW	-1.58259
TSPAN12	1.34478		SNORA21	-1.584
RSG1	1.3439		TNNT1	-1.58577
LOC101928641	1.34384		LOC284581	-1.58596
RFPL2	1.34209		PSMB3	-1.58648
HOXA6	1.34194		SNRPE	-1.5877
KMT2D	1.34074		SLC35G2	-1.58778
MIRLET7BHG	1.34068		MIR17HG	-1.58845
ZNF524	1.33951		ANGPTL4	-1.58859
SLC17A7	1.33855		GPR3	-1.59072
C1orf228	1.33833		SNORD78	-1.59101
C9orf16	1.33789		ANK3	-1.59282
CDYL2	1.33776		AMBP	-1.59431
LOC100506634	1.33767		SNORD46	-1.5969
NRN1L	1.33747		BDKRB1	-1.59733
LZTS2	1.33692		SLC16A7	-1.59737
C1orf233	1.33666		KIAA1644	-1.59909
HCG4B-4	1.33558		UNC13A	-1.59967
LINC00520	1.33538		MIR7111	-1.60208
ZNF763	1.33504		SPTLC3	-1.60487
AQP2	1.33475		TFAP2A	-1.60564
ACBD4	1.33468		ADAM23	-1.60695
BTBD19	1.333		2003-09-01	-1.61181
INSR	1.33155		LOC100506747	-1.61758
LOC101928083	1.33141		RNU86	-1.61961
PSMD5-AS1	1.33072		DOCK2	-1.62105
RBM5-AS1	1.33009		TNNC1	-1.62387
LPCAT2	1.32944		ADAMTS10	-1.62446
TRIM58	1.32938		SNORD12C	-1.62675
AMDHD1	1.32886		C10orf90	-1.6268
CCDC41-AS1	1.32722		SORBS2	-1.62821
TTC18	1.32686		SCARNA9	-1.63715
SEPT5-GP1BB	1.32589		LOC102723694	-1.63859
PCK2	1.32471		ACADL	-1.63883
HOXB4	1.32449		SNORD14B	-1.64099
DCHS1	1.32407		LOC101928356	-1.64431
CHTF18	1.32347		LEPREL1	-1.64575
RAD51-AS1	1.32335		OSR2	-1.64595
RRAGD	1.32164		KCNIP1	-1.64777
ZNF785	1.32109		SNORD50A	-1.65313
WNT6	1.32085		SCN2A	-1.65339
LOC102724792	1.3199		EGR1	-1.65497
CIDEB	1.31929		DNAJC12	-1.65652
PPP1R13B	1.31925		SNORD4A	-1.65859
ATHL1	1.31855		RAB7B	-1.66114
FAM198A	1.31789		SNORA68	-1.66178
LOC101927044	1.31783		C3orf36	-1.66232
NPB	1.31758		PAX9	-1.66365
LOC101929285	1.31597		PAQR5	-1.6643
SETD1B	1.31594		ATP2B2	-1.66778
NS3BP	1.31579		SNORA55	-1.66804
LOC101927318	1.31543		SNORA33	-1.66931
PLEKHA7	1.31519		VTRNA1-3	-1.66955
ZNF497	1.31485		TRIM67	-1.67085
LOC644189	1.31436		DUSP5	-1.67226
JOSD2	1.31418		LOC102723631	-1.67557
STEAP2	1.3139		ZNF638-IT1	-1.67721
LINC00115	1.31294		SYNDIG1	-1.68418
MED16	1.31253		FAM3B	-1.68583
PRSS16	1.31183		SNORD47	-1.68921
LOC100128882	1.31042		AHRR	-1.68981
LOC102723743	1.30979		RPS16P5	-1.69284
PCDHB5	1.3094		AIM1L	-1.69828
LOC100506691	1.30914		FGFBP1	-1.70128
CES3	1.30813		PHKA2-AS1	-1.70407
LOC101927105	1.30782		SNORA48	-1.70914
CT55	1.30708		MGMT	-1.71313
C14orf80	1.30672		DLC1	-1.71576
LOC101929846	1.30603		PLEKHG4B	-1.71663
PTGDS	1.30527		VENTXP1	-1.72467
ZNF219	1.3048		DACH1	-1.72516
CRELD1	1.30473		ZNF853	-1.7253
HIST1H2AC	1.30431		SNORA28	-1.72899
TPRG1	1.30405		ABCG2	-1.7291
CLSTN3	1.30347		SEZ6L2	-1.731
ANGPT4	1.30326		NFKBIA	-1.73103
PPP1R3B	1.30315		CGB5	-1.73296
LOC102725016	1.30253		TRIB1	-1.73354
LOC100128076	1.30243		SCARA3	-1.73499
HEXDC	1.30232		ZFHX4-AS1	-1.74109
SLCO3A1	1.29973		ITGB2	-1.74237
FAM57B	1.29901		LOC645638	-1.74295
MXD4	1.299		NAT16	-1.74481
ARSE	1.29831		TIMM17A	-1.7449
ZNFX1	1.29805		ZC3H12A	-1.74535
FUT2	1.29745		NPAS4	-1.74607
ZSCAN18	1.29602		SNORD44	-1.74693
EIF4E3	1.29457		SNORD36C	-1.74847
KCNIP2	1.29389		SNHG1	-1.74875
EPHB6-2	1.29354		BRD2-3	-1.75164
ABAT	1.2911		SPANXB1	-1.75178
KIF9-AS1	1.28969		AOX1	-1.75578
C11orf35	1.28925		RPS9-8	-1.75653
ACAD11	1.28896		LMO7	-1.75953
LOC102723946	1.28881		LOC100505504	-1.76098
PRKAR2A-AS1	1.28872		TCF4	-1.76103
INTS1	1.28791		LOC101929617	-1.76601
XDH	1.28772		YOD1	-1.76831
C10orf25	1.28669		CCNL1	-1.76926
WDR86	1.28626		KIAA1462	-1.76989
CLSTN1	1.28455		VCAM1	-1.77552
CCR7	1.28416		SNX32	-1.77656
LOC100996717	1.28415		GRB14	-1.77681
HPCA	1.28409		LOC102724428	-1.77788
TMEM8B	1.28387		SNORD82	-1.77985
C1QL1	1.28339		CGB	-1.78188
PATL2	1.28296		SNORD59B	-1.78444
ADCY6	1.28284		IER3-5	-1.78696
CDIP1	1.28218		LINGO2	-1.78979
LRRC37A6P	1.28128		SNORD76	-1.79319
RP11-374P20,4	1.28124		PLK2	-1.80364
SLC38A10	1.28115		LOC101928240	-1.80457
LOC101928230	1.2809		SNORD14E	-1.805
FBXO6	1.28008		LOC101927585	-1.80603
MAN2B2	1.27977		SNORD15A	-1.81038
LINC01061	1.27957		SYT1	-1.82009
NPHP4	1.27951		EML1	-1.82927
SLC39A13	1.27903		SOCS2	-1.83341
TPRXL	1.27796		VEGFC	-1.83547
FITM2	1.27761		SNORD100	-1.83978
NKD1	1.2776		SLC37A1	-1.84388
LOC100128398	1.27758		LOC100505658	-1.84537
PAEP	1.2771		OLFM2	-1.84567
CCDC30	1.27657		SNORD10	-1.84784
LOC102723390	1.27614		COL4A4	-1.85218
FBXO44	1.27581		KITLG	-1.85379
ACVR2B-AS1	1.27534		PRTFDC1	-1.85813
CCDC88C	1.2752		HBEGF	-1.86217
MMP14	1.27502		CSF2RB	-1.86989
HIST1H2BD	1.275		TNFRSF11B	-1.87063
NBPF1	1.27499		RPRM	-1.87143
LURAP1L	1.27422		SLC15A1	-1.87212
TSPAN11	1.27358		FREM2	-1.87296
ARFRP1	1.27277		HEY1	-1.87622
LOC100507131	1.27267		SNORD57	-1.87695
PIGZ	1.2706		GSG1	-1.88371
ALOX12B	1.27049		PTPN7	-1.89106
CEP170B	1.27043		BANK1	-1.89366
MBD6	1.27036		CASQ1	-1.8957
SENCR	1.26978		SNORD79	-1.9002
TAGLN3	1.26947		CRABP2	-1.90368
FLJ43315	1.2688		RNVU1-19	-1.90956
LMF2	1.26873		ARHGAP24	-1.91116
MLXIP	1.2686		RNVU1-6	-1.91184
MEGF8	1.26841		ID2	-1.91219
MFSD3	1.26818		ACTG2	-1.91229
RHPN1	1.26744		ELF3	-1.91254
COL6A4P1	1.26743		SNORD30	-1.91483
LOC339192	1.267		SNORA72	-1.91754
ADRB3	1.26673		ATP8A2	-1.92186
ZNF771	1.26599		STXBP6	-1.93517
FSTL4	1.26574		LOC728637	-1.93583
ENGASE	1.26479		RRAD	-1.93804
TSPAN10	1.26361		DCAF12L2	-1.94055
C11orf35-2	1.26334		ACTA2	-1.94309
TMEM175	1.26301		ITGB2-AS1	-1.9451
PRR7	1.26261		SNORD80	-1.94525
CROCCP2	1.26232		SNORD35B	-1.95183
ZRANB2-AS2	1.26193		NRARP	-1.95768
FLJ39632	1.26193		COL4A3	-1.95815
FICD	1.26094		PEX5L	-1.96136
LOC286437	1.26059		SMAD7	-1.96502
TESK2	1.25961		RND3	-1.96751
PLXNB1	1.25836		NUAK2	-1.97875
ZNF837	1.25821		EPHA5	-1.98654
TDRG1	1.25801		SNORA63	-1.98805
CST5	1.25787		SYNC	-1.99061
FOXO4	1.25553		CCDC85A	-1.99234
PPP1R3C	1.25547		SNORD16	-1.99626
SLC8B1	1.2552		XRCC6BP1-2	-1.99646
GJC2	1.25493		ITGA4	-1.99871
PSG1	1.25452		CYP4F11	-2.00707
ACACB	1.25377		ACSS1	-2.00777
DOC2A	1.25362		SNORD27	-2.00799
DCDC2B	1.25072		CACNA1E	-2.00841
SDF4	1.24933		SNORD11	-2.01115
CDCP1	1.24914		PDGFD	-2.02536
TMEM102	1.24875		SNORD45A	-2.02732
RNASE4	1.24862		GLI2	-2.02823
GALNT15	1.24856		ARHGDIB	-2.03104
FRMD6-AS1	1.2482		MAFF	-2.03366
CIC	1.24812		SNORD50B	-2.03451
CERS4	1.2481		TUBB-7	-2.03882
RGPD5	1.24751		DNAH5	-2.04954
ZNF767	1.24702		SNORD51	-2.05364
NAGS	1.24673		EDNRB	-2.05474
AGAP2	1.24644		LOC100506827	-2.05548
SERPINF1	1.24608		SNORD31	-2.07046
THEMIS2	1.24579		IGFN1	-2.07218
ABTB1	1.24419		EMILIN1	-2.07384
ENHO	1.24362		MAP1A	-2.07889
ZNF70	1.24344		MYL7	-2.08243
ZNF730	1.24316		LRRK2	-2.08528
ULBP1	1.24258		SNORA51	-2.08919
LINC00943	1.24249		SNORD29	-2.09776
SKI	1.2413		PVRL4	-2.09832
MDK	1.24105		ZFP36	-2.09836
ZNF594	1.24057		PNPLA4	-2.10016
CLCN7	1.24006		LOC100505817	-2.10664
CARNS1	1.23956		TLR1	-2.11542
PLEKHH3	1.23952		MTHFD2P1	-2.12292
RP11-333E1,1	1.23906		SGPP2	-2.12679
RASGEF1C	1.23879		GJB3	-2.12683
SEC16B	1.23683		NAV3	-2.12884
ACSM3	1.23677		LOC100996756	-2.13057
NSUN5P2	1.23625		FBN2	-2.13279
TMEM154	1.23621		FOXS1	-2.13529
YPEL1	1.23572		SNORA70	-2.13713
PEX10	1.23561		HSPB3	-2.13734
FAM66D	1.23522		PTX3	-2.14148
WDR24	1.23406		PCSK9	-2.14245
ADCY10P1	1.23317		SNORA52	-2.14787
ASB9P1	1.23096		CDH1	-2.15076
LSR	1.2301		SNORA34	-2.1533
MAN2C1	1.22931		SNORD97	-2.15876
ZNF512B	1.22893		SNORD25	-2.16036
LOC100288069	1.22883		EMILIN2	-2.1604
DBH	1.22718		CXCL2	-2.16657
KIAA2013	1.22651		SNORA45	-2.17256
FLJ22184	1.22609		KRT16	-2.17367
ABHD8	1.22462		MIR7-1	-2.17918
PLEKHS1	1.22453		SNORD54	-2.18381
EXPH5	1.22441		SLIT2	-2.18448
ALDH16A1	1.22401		SNORD45B	-2.18664
UST	1.22366		RGS2	-2.18674
PSD4	1.2236		SNORD28	-2.1877
PWWP2B	1.22338		ABI3	-2.19579
COL4A6	1.22286		LOC102724841	-2.20166
ZNF780A	1.22209		RNU5A-1	-2.21713
MIR210HG-2	1.22165		NFKBIZ	-2.22062
ITPR3	1.22157		AMZ1	-2.22714
SPSB3	1.22128		IL6	-2.23228
LINC00652	1.2207		ADAP1	-2.24347
LOC101929381	1.21997		FUT9	-2.24644
EYS	1.21987		NRG1	-2.24691
CLDN3	1.21966		CNR1	-2.24892
ZNF135	1.2188		N4BP2L2-IT2	-2.27073
KIF17	1.21872		AP000472,2	-2.27187
LINC00839	1.2185		MYO7B	-2.29975
HTATSF1P2	1.21832		SNORA20	-2.31065
PRKXP1	1.21804		GPR1	-2.32221
PEX11G	1.21725		PTHLH	-2.32483
DPM3	1.2162		CSDC2	-2.32791
SIVA1	1.21619		RASSF9	-2.33125
TBX6	1.21618		SNORA81	-2.35879
SLC16A13	1.21487		PTGS2	-2.36667
PPDPF	1.21472		SNORA41	-2.37167
NUDT14	1.21426		LOC101928927	-2.37965
TMEM86A	1.2141		SLC47A1	-2.38198
NUDT9P1	1.21393		HPSE	-2.38254
ZNF646	1.21314		SNORD26	-2.38946
LOC102723566	1.21237		SNORD21	-2.39485
FBXL22	1.21219		MSLN	-2.39736
TRAPPC12	1.21143		COL5A3	-2.40158
ATG2A	1.21123		ATF6B-4	-2.40532
LINC01023	1.21101		GPR98	-2.40903
LRFN4	1.2105		PABPC4L	-2.4178
PLEKHG4	1.21034		SECTM1	-2.4223
PRDM2	1.21029		NPPB	-2.45185
PLXNB2	1.20886		SNORD22	-2.45809
UBTD1	1.2086		INTU	-2.47675
P2RX6	1.20789		RGCC	-2.48057
LINC00959	1.20745		LRRC4C	-2.48541
TMEM259	1.20677		TMEM132D	-2.49186
MFI2	1.20638		MAP1LC3C	-2.49335
RASIP1	1.20623		TAGLN	-2.50891
LOC100129637	1.20617		ARHGEF16	-2.51328
TLL2	1.20503		KIT	-2.5188
CDH24	1.20444		SMEK3P	-2.51882
LOC102724783	1.20432		IFI44	-2.53598
PGAM2	1.20402		SUSD4	-2.54166
ZNF836	1.20392		SNORA4	-2.54284
ZNF606	1.20392		VPS52-6	-2.56272
GRASP	1.20373		ALX1	-2.57054
RP11-983P16,4	1.2037		TRPC4	-2.57268
CALCOCO1	1.20244		TMEM156	-2.58285
LOC102723954	1.20243		FILIP1	-2.58622
LONRF2	1.20066		LOC100128885	-2.59797
AKAP6	1.19912		NRK	-2.61109
ZNF417	1.19898		SNORD2	-2.63118
KIF1B	1.19865		LOC101927385	-2.63465
LOC100652930	1.19817		MB	-2.65659
WASH7P	1.19799		EDN2	-2.67766
FAM218A	1.19765		C11orf96	-2.68577
LOC101926935	1.19758		KRT17	-2.68969
KCNAB3	1.19757		CPXM1	-2.69763
CHRDL1	1.19689		NCAM2	-2.70327
TRAPPC6A	1.1967		CHSY3	-2.71004
LYPD5	1.1964		NOTUM	-2.71091
LOC100126784	1.19529		DUSP2	-2.71143
LINC01003	1.19523		SLITRK4	-2.71718
TMEM88	1.1952		CADM2	-2.71769
TRG-AS1	1.19465		CSRNP1	-2.7463
SLC7A8	1.19462		SNORA27	-2.7481
COL21A1	1.19461		TLR6	-2.75967
ZBTB42	1.19383		SNORD14D	-2.77834
DEPTOR	1.19296		COL8A1	-2.78707
LOC101928621	1.19236		NR4A2	-2.80028
ZFP30	1.19216		RHOV	-2.80302
NKX3-2	1.19198		COL11A1	-2.80936
MFSD7	1.19189		KLF10	-2.81399
ZNF780B	1.19145		IGFBP3	-2.83358
KLHL23	1.19085		MEGF6	-2.84919
COX6A2	1.19025		ATF3	-2.85431
ZFR2	1.18967		GPR85	-2.85887
ZNF526	1.18907		ZFPM2	-2.85893
HIST1H2AG	1.1886		PCDH9	-2.86283
SBF1	1.18773		CTGF	-2.8635
LOC101929327	1.18768		NXPH2	-2.86801
CLIP2	1.18732		RPL22L1	-2.88827
LOC155060	1.18704		IL7	-2.89176
TMEM129	1.18337		SNORD14C	-2.89856
GDF11	1.18304		FOXP2	-2.91786
TNFRSF8	1.18261		LCP2	-2.92501
PPFIBP2	1.18157		OLFM1	-2.94527
APOE	1.18077		FABP5	-2.95595
C17orf107	1.18057		ZNF385D	-2.97596
PAPLN	1.18039		RLTPR	-2.99504
WDR90	1.17918		PCDH18	-3.00207
ST8SIA1	1.17906		MFAP5	-3.02519
TMCC3	1.17876		RP11-133O22,6	-3.03078
CPSF3L	1.1786		SNORA75	-3.03773
LOC730101	1.17765		SNORD20	-3.16658
PCDHGA1	1.17751		CA3	-3.22151
LOC101929054	1.17669		CA8	-3.23238
LOC388210	1.17643		GNG4	-3.23546
ATAD3A	1.17611		TGIF2LX	-3.25386
FAXDC2	1.17605		TRIM61	-3.27172
RAET1K	1.17568		DKK1	-3.32969
GPRASP1	1.17565		SNORD102	-3.3306
RERE	1.17543		EDIL3	-3.34663
HOXD-AS1	1.17453		ANXA1	-3.36059
NFE2	1.17344		ADAMTS2	-3.36906
MZT2A	1.17331		CD74	-3.3759
PRPH	1.17329		MEOX2	-3.38312
GRN	1.17285		SLCO2B1	-3.38388
MIEF2	1.17253		TNNT2	-3.38877
ZNF626	1.17045		SH3D19	-3.3978
COMTD1	1.16961		LOC101928913	-3.41506
YJEFN3	1.16924		SLC9A2	-3.43794
SLC23A3	1.16906		NEGR1	-3.44785
FER1L6	1.16896		PRRC2A-5	-3.45068
PPARGC1A	1.16842		RPL10L	-3.4751
SERPINI1	1.16803		RIMS2	-3.54006
GIPR	1.16705		ABCA10	-3.55128
GRIN2D	1.16675		NAP1L3	-3.55455
GSN-AS1	1.16649		LOC101929500	-3.60304
LOC102724105	1.16548		HES1	-3.65042
RPS6KA5	1.16498		GPR183	-3.66927
MIR6753	1.16486		LINC00478	-3.76047
NLRP4	1.16482		FLRT2	-3.77862
DMBT1	1.16387		FAM26E	-3.81057
FAM9A	1.16348		CYP1B1	-3.86283
ZNF564	1.16336		PTPRN	-3.86854
RETNLB	1.16304		NLGN1	-3.93973
NIPSNAP3B	1.16238		CT83	-3.94636
MYCT1	1.16223		SFTA1P	-4.01528
LLGL2	1.162		LOC102724343	-4.05811
YIPF2	1.16173		ISL1	-4.06286
CTSD	1.16172		TUSC1	-4.07008
RTEL1	1.16058		TFPI	-4.16709
FAAH	1.1605		EDA2R	-4.2259
NISCH	1.16032		SEMA3D	-4.28622
CALML6	1.15993		UNC5D	-4.32059
NUDT8	1.15954		CSNK2B-5	-4.33479
FUT1	1.15919		HNF4G	-4.35942
CARD14	1.15911		PCDH7	-4.41042
LBX2	1.15816		ITM2A	-4.41556
ARHGAP9	1.15728		RORB	-4.44274
MIOX	1.15705		FAM198B	-4.44658
ACKR2	1.15703		CSMD3	-4.44981
MMP23B	1.15692		CNN1	-4.48758
PLD3	1.15689		WDR46-5	-4.51707
ALOX12	1.15649		SLITRK5	-4.56948
JAG2	1.15633		MAGEA1	-4.60679
ACCS	1.15531		CDH19	-4.69538
LOC100129455	1.1553		SEMA3E	-4.77826
ZBTB48	1.15524		COL5A2	-4.78669
LEPREL2	1.1551		NAP1L5	-4.8074
NEIL1	1.15336		C14orf23	-4.84625
TMPRSS9	1.1531		SEMA3A	-5.09884
UGDH-AS1	1.15292		ADAMTS1	-5.14582
SDSL	1.15209		GIPC3	-5.21324
ADAMTSL4	1.15177		NPFFR2	-5.21416
MYO18B	1.15043		RASL12	-5.26924
HCN2	1.15016		DSC2	-5.29256
FBXW5	1.14994		HLA-B-5	-5.34351
SGSM2	1.14962		GJA1	-5.45981
LTBP2	1.14951		CCDC152	-5.49832
GSTO2	1.14949		MICA-4	-5.53205
ITPRIPL2	1.14931		PLXDC2	-5.59541
ZNF445	1.1493		ELAVL2	-5.68234
CD37	1.1484		SLC6A15	-5.74762
PQLC1	1.14716		HLA-C-2	-5.9094
NFIC	1.14659		FAT4	-5.93717
P2RX7	1.1464		OCIAD2	-6.02638
B3GNT9	1.14617		ZNF518B	-6.09474
TXNDC5	1.14603		MMP16	-6.14834
A4GALT	1.14522		VGLL3	-6.15332
KCNA3	1.14509		FAM155A	-6.16819
STEAP4	1.14335		LUM	-6.20727
ZNF681	1.14303		LPHN2	-6.84992
KLHDC7A	1.14272
GAS6-AS2	1.14258
CARF	1.14181
ALDH3B2	1.14139
CXCR6	1.14133
RABEP2	1.14128
LPL	1.14116
TCL1B	1.14089
CEL	1.14052
MMP24	1.14045
CHRNE	1.14039
GOLGA8K	1.13993
GLT8D2	1.13989
PLEKHF1	1.13966
PLEC	1.13935
PIGQ	1.13894
FN1	1.1381
DIRAS3	1.13795
STON1	1.13793
SMOC1	1.13756
SBF1P1	1.13712
OXLD1	1.13645
ABCB9	1.13613
ZNF503-AS2	1.13597
FABP3	1.13568
TSPEAR	1.13566
DDIT3	1.13547
CARD9	1.13401
RFX6	1.13383
ZNF628	1.13372
SNED1	1.13363
OGFOD2	1.13361
MED12	1.13323
MAP1S	1.13304
DEGS2	1.13246
RADIL	1.13198
LINC00942	1.13156
APCDD1	1.13112
TNK2	1.13048
FLRT3	1.12926
ZNF391	1.12872
CHD5	1.12861
SLC25A42	1.1286
THSD4	1.12851
PARD6B	1.12843
ANO7	1.12837
C1orf127	1.12811
SCN2B	1.12726
LOC101928262	1.12722
OPLAH	1.12694
LOC101927546	1.12682
HOXB5	1.12632
RASSF7	1.1263
LOC101929360	1.12519
SLC6A9	1.12495
CALHM3	1.12489
ATP13A2	1.1247
CYP2E1	1.12418
LOC101927910	1.12378
NUBP2	1.12355
PCSK4	1.12328
HOXA7	1.12262
PCDHGA7	1.12258
TELO2	1.12178
GUCY2C	1.12132
IL17RD	1.12081
STK19-5	1.11908
FAM115C	1.11829
LINC00893	1.11758
GOLGA8N-2	1.11742
PDZD7	1.11588
AMIGO3	1.11541
SCAND3	1.11511
LTF	1.11494
B3GAT3	1.11427
ZNF132	1.11369
LOC646719	1.11367
RRBP1	1.11317
PIFO	1.11292
TSSK6	1.11284
LINC01124	1.11247
C9orf84	1.11242
CELF6	1.11196
LTK	1.11064
COL6A2	1.11009
HDDC3	1.10927
LOC100129215	1.10914
WDR88	1.10872
AHDC1	1.10865
SERPINA3	1.10863
PAPPA2	1.1066
DDIT4	1.10654
KLF15	1.10552
FAM195B	1.10509
HECTD4	1.10481
MPND	1.10475
IFNGR2	1.10363
LOC101927293	1.10337
GABRQ	1.10279
ZSCAN1	1.10263
LOC102724037	1.10259
DNPH1	1.10253
PRRT2	1.1025
BHLHA15	1.10228
LOC100996350	1.10179
AC072062,1	1.10161
B4GALNT4	1.10122
TLDC2	1.10093
LOC100996808	1.10079
CCS	1.10055
SPNS3	1.1003
LOC646214	1.10018
ZBTB47	1.09999
CTSF	1.09995
LOC101929609	1.09983
D2HGDH	1.09958
RAB9B	1.09915
NOXO1	1.09888
APBA1	1.09869
FAM161B	1.09766
FAM83E	1.09656
RTN4R	1.09651
RP13-143G15,3	1.0964
LOC102723625	1.09631
DENND6B	1.09624
CELSR2	1.09617
PCDHGB5	1.09578
SLC5A2	1.09501
SIPA1L3	1.09482
GPRC5C	1.09477
HS3ST3B1	1.0944
LOC101927371	1.09432
ERCC6	1.09338
FGF17	1.09328
C19orf68	1.09308
DHX58	1.09288
ZNF556	1.09179
FMO4	1.09152
AVIL	1.0914
PCDHB13	1.09077
PLXNA1	1.09007
TECPR1	1.08997
KLHDC1	1.08946
LOC100506114	1.08934
IGSF1	1.08932
RP11-545I5,3	1.08866
WASH2P	1.0883
LOC101928489	1.08806
TCL6	1.08728
RFX1	1.08717
SSSCA1-AS1	1.0871
LOC101926917	1.08631
BMP4	1.08606
RASGEF1B	1.08576
ADAMTS7	1.08508
MGC16142	1.0849
NXPH4	1.08474
ALDH1L2	1.08448
SLC6A20	1.08434
CHPF	1.08429
MAPK12	1.08423
KRT72	1.0834
FHAD1	1.08297
SSX9	1.08251
RPS6KA6	1.08171
MIIP	1.08113
SLC2A12	1.08111
ABCA2	1.08003
NPEPL1	1.07997
TMEM232	1.07994
MFSD10	1.07982
ADC	1.07943
CNFN	1.07913
SYNE3	1.07871
PTGER4P2-CDK2AP2P2	1.07871
PRR24	1.07849
CLDN5	1.07711
APBA2	1.07695
IGSF11	1.07584
ZNF709	1.07581
AKNA	1.07574
RP5-1109J22,2	1.07524
LOC102723580	1.07491
RBP5	1.0748
LINC00482	1.07448
CEP250	1.0741
NYNRIN	1.07395
MANEA-AS1	1.07366
TMEM201	1.07348
DUSP5P1	1.07345
SEMA6D	1.07235
ATP5D	1.07231
WDR31	1.0716
TEP1	1.07139
PLA2G4D	1.07101
SYCP2	1.07071
OR2B6	1.06984
BCDIN3D-AS1	1.06955
CYP17A1	1.06952
SLC22A18-2	1.06912
SUV420H2	1.0689
ATP8A1	1.06823
RP11-695J4,2	1.06798
EVI5L	1.06767
ZNF252P-AS1	1.06734
SEMA6C	1.06698
PLA2G7	1.06655
SELO	1.06634
TIGD3	1.06621
LOC102723366	1.06559
PTPRH	1.06551
NPM2	1.06515
C2orf15	1.06495
IGSF9B	1.06429
C21orf33	1.06423
SCG3	1.0641
ZGPAT	1.06407
LOC100188947	1.06369
MMP24-AS1	1.06345
PCDHGA2	1.06276
ZNF428	1.06221
BRF1	1.06208
FLJ37453	1.06148
FRMPD1	1.0609
PROCA1	1.05964
PPL	1.05958
CLCN6	1.0589
GAL3ST4	1.05855
COL27A1	1.05855
SNAI3	1.05767
PPP1R37	1.05766
LOC100129534	1.05764
LOC101927789	1.05732
MAST4	1.05671
SH2D3A	1.05632
GIGYF1	1.0563
STUB1	1.05629
EGFLAM	1.05598
SPON2	1.05545
LOC100287082	1.05493
MKNK2	1.05482
AKR7A2	1.05458
LOC101929560	1.05395
IQSEC3	1.05387
HLA-H-4	1.05377
LOC100128494	1.05377
BRICD5	1.05363
HOTAIRM1	1.0528
NXNL2	1.05276
GPR153	1.05267
AKAP2	1.05196
SMO	1.05136
GUSBP4	1.05086
MIR210HG	1.05
STK32A	1.04938
PACS2	1.04936
SYNGAP1-2	1.04918
ZNF540	1.04917
SRGN	1.04915
ZNF192P1	1.04906
STBD1	1.04882
NUP210	1.04844
CUL7	1.0484
COL1A1	1.04793
ZNF862	1.04786
STEAP1	1.04754
VASH1	1.04696
FAM78B	1.04676
ASIC1	1.04663
HSD11B1	1.04606
TAF4	1.04592
ITGAX	1.04581
CD68	1.04562
LOC100233156	1.04476
BBC3	1.04421
LINC00910	1.04398
TSSK4	1.04389
OAS1	1.0434
COL4A5	1.04336
NLGN2	1.04315
DAND5	1.04243
CDH23	1.0424
DNAH2	1.04174
PYROXD2	1.04126
AC016582,2	1.04124
LOC554206	1.04069
CD99L2	1.04037
BAIAP2L2	1.03993
TMEM106A	1.03981
BMS1P2	1.03975
ZSWIM8	1.03921
CNIH2	1.03793
DOHH	1.03783
CD177	1.03764
RABAC1	1.03746
CCDC106	1.03733
TPCN1	1.0372
PAN2	1.03698
SIGIRR	1.03694
LOC100288152	1.03694
FRG1B	1.03684
LINC00896	1.03603
RP11-527H14,3	1.03592
C5orf54	1.03581
MACROD1	1.03486
LOC441666	1.03478
ISYNA1	1.03467
TEX22	1.0345
LOC102723572	1.03442
MIR631	1.03435
TECTA	1.03382
RSPH3	1.03322
GOLGA6L5P	1.03298
DCHS2	1.03289
GOLGA8CP	1.03234
TAOK2	1.03195
TMUB1	1.0318
SFRP2	1.03179
ZNF852	1.03169
NOD2	1.03167
ZNF888	1.03163
ACSF2	1.0315
PCDHGB3	1.03122
LOC100130987	1.03097
SDR39U1	1.03025
MZT2B	1.0293
PRX	1.02872
LOC101929479	1.02754
TTLL6	1.02735
PLEKHN1	1.02625
KLHL25	1.02621
RYR1	1.02621
UBR4	1.0261
LOC101927703	1.02558
ZBTB45	1.02545
LOC339260	1.02328
HIST1H3H	1.0232
ZNF418	1.02314
COL6A1	1.0231
PLBD2	1.02292
CHST6	1.02273
ZNF775	1.0223
LOC101929704	1.02224
FLJ42258	1.02215
NR1H4	1.02193
APOBR	1.02146
FAM167B	1.02027
CLEC18A	1.0202
GGT7	1.02
PARD6G-AS1	1.01985
FTCDNL1	1.01956
PC	1.01947
LOC101928189	1.01947
CCDC183	1.01928
CPAMD8	1.01926
RFNG	1.01895
CYP2A6	1.01865
TBC1D24	1.01858
ZDHHC24	1.01829
SNPH	1.01798
TECPR2	1.01738
LOC100506127	1.01696
CERS1	1.01676
LOC100270804	1.01672
TNFRSF9	1.01608
ANP32A-IT1	1.01591
CSNK1G2	1.01485
IGSF22	1.01469
CACNB3	1.01469
DCST2	1.01418
PERM1	1.01313
PML	1.01302
ZGLP1	1.01291
PBXIP1	1.01291
ZNF573	1.01263
C1RL-AS1	1.01195
GPR135	1.01185
NHSL2	1.0114
ERBB3	1.01124
PLTP	1.0112
STAT2	1.01074
LOC102724164	1.01072
MAMSTR	1.01046
PARP10	1.01036
HSPA1A-5	1.01019
ACTR3C	1.00924
MAP6	1.00901
IL17RC	1.00892
LOC102723352	1.00846
MC1R	1.0079
NUTM2A	1.00788
WFS1	1.00775
PAIP2B	1.00633
INCA1	1.00619
IKZF3	1.00608
NSUN5P1	1.00588
NADK	1.00567
AZI1	1.00559
WT1-AS	1.00546
CATSPERG	1.00516
UBXN10	1.00448
ALK	1.00446
ZNF616	1.00443
MAP3K12	1.00419
HOXA-AS2	1.00412
PRAF2	1.00376
PPP1R32	1.00261
HEMK1	1.00245
WNT9A	1.00242
OSBPL5	1.00238
APBA3	1.00228
LOC102723919	1.00224
FBXL20	1.00186
NAV2	1.00132
ZNF362	1.00108
WDR13	1.00106
LOC101927400	1.00089

## Sheet: TIR
[DEG+] and [TIR]			[DEG-] and [TIR]
ACACB			ABI3BP
ACAD11	61 genes		ABR	103 genes
ALK			ACTA2
ATP6AP1L			ADAM23
ATP8A1			ADAMTS3
CDIP1			ANGPT1
CDYL2			ANKS1B
CLIC5			ANXA2
CNIH3			ANXA8L1
COL21A1			ARHGAP24
CPS1			ATP8A2
DEPTOR			BANK1
EYS			C10orf90
FRAS1			C1orf94
GDAP1L1			CACNA1A
GPR135			CACNB2
GRIN2A			CADM2
HIST1H2AC			CCDC102B
HS3ST3A1			CCDC150
IQSEC3			CCDC38
KCNH5			CDH1
KCNMA1			CDH7
KCP			CDH8
KRBOX1			COL4A4
LINC00639			CPED1
LURAP1L			CSMD3
MAST4			DCLK1
MYO18B			DLC1
NAV2			DLEU1
NCKAP1L			DNAH5
NLRP4			DOCK10
NOD2			EDIL3
PDE1C			EFCAB2
PDZRN3			ENAH
PKHD1			EVA1C
PLEKHA7			FAM155A
PPARGC1A			FAM198B
PPM1L			FBN2
PPP1R16B			FBXL21
PSD4			FGF1
SCG3			FREM2
SEMA6D			GABRB3
SETMAR			GPR141
SIPA1L3			GPR98
ST8SIA1			GRB14
STON1			HCK
SYCP2			IFT88
TENM1			ITGA1
TENM4			ITGB8
TESK2			KATNAL1
THSD4			KCNE4
TM4SF19-AS1			KIT
TMEM154			LEPR
TMEM178B			LEPREL1
TSHZ2			LINC00478
TSHZ3			LINGO2
UST			LRRC4C
WSCD1			LRRC7
XDH			LSAMP
ZNF429			MAP2K6
ZSWIM5			MLK7-AS1
			MRPL13
			MTUS2
			MYH15
			NCAM2
			NEGR1
			NEK10
			NKAIN1
			NLGN1
			NOS2
			NOX4
			NPR3
			NRG1
			NRK
			PAPPA
			PCDH9
			PLAUR
			PLXDC2
			PRKG1
			PVT1
			RARB
			RFC3
			RIMS2
			RORB
			RYR2
			SCIN
			SCN9A
			SEMA3D
			SEMA3E
			SLC15A1
			SLC27A6
			SLC4A4
			SLIT2
			SPG20
			STARD13
			STXBP6
			SYTL5
			TMEM132D
			TMPRSS15
			TP53BP2
			TTN
			ZFHX4-AS1
			ZFPM2

## Sheet: Cell Cycle
NCBI	GO	Cell Cycle : common			[DEG+] and [Cell cycle]		[DEG-] and [Cell cycle]
CDKN2A	TMEM30A	AATF			AMH		ADAMTS1
APOE	TMEM30B	ABCB1	1509 genes		APOE	60 genes	AHCTF1	72 genes
PLK1	TMEM30CP	ABL1			BIRC7		AHR
CDK1	RAD17	ABRAXAS1			BMP4		ANLN
TP53	RAD1	ABRAXAS2			CAMK2A		ANXA1
NBN	RGCC	ACLY			CD4		BIRC3
CHEK1	CCPG1	ACTB			CEND1		BMP2
HMGA2	CDC27	ACTL6A			CEP250		C10orf90
CDK6	CDC16	ACTL6B			CHTF18		CAV1
UGT1A1	ANAPC7	ACTR2			CROCC		CCDC102B
ESR1	CDC23	ACTR3			CUL7		CCNE2
AHR	RAD9B	ACTR5			DDIT3		CCNL1
EGFR	CDC20	ACTR8			DIRAS3		CDC73
TNF	CDC7	ACVR1			ERCC6		CDK8
CDKN1A	CDCA2	ACVR1B			FAM9A		CENPJ
MDM2	CDCA3	ADAM17			FAM9C		CKS1B
APP	RAD9A	ADAMTS1			FBXL15		CSF2
BRCA1	CCAR2	ADAR			FBXO6		CYP1B1
TGFB1	CDCA7	ADARB1			FOXO4		DACH1
PRKN	CDC20B	ADCYAP1			FOXQ1		DCAF13
BDNF	CDC5L	ADNP			GAS1		DDX5
CXCR4	CDCA7L	AFAP1L2			GJC2		DKK1
BMP2	CDCA4	AHCTF1			HOXA13		DTL
HMGA1	CDC123	AHCYL1			HYAL1		DUSP1
TAF1	CWF19L2	AHR			IFITM1		EDN1
PTEN	CWC22	AICDA			IGFBP5		EDNRA
PRNP	NOM1	AIF1			INSR		EGR1
STAT3	CWC15	AJUBA			ISG15		EXO1
CCND1	CWC25	AKAP8			KCNH5		FGF2
MYC	CWF19L1	AKAP8L			L3MBTL1		GADD45A
AKT1	PBXIP1	AKT1			LTF		GADD45B
ERBB2	CCAR1	AKT2			LZTS2		GJA1
HIF1A	CYREN	ALMS1			MAPK12		GPR3
RB1	CEND1	ALOX15B			MIIP		HAUS1
CDKN1B	FZR1	AMBRA1			NCOR2		HES1
CTNNB1	AVEN	AMH			NOTCH1		HMGB1
IL10	SERTAD1	ANAPC1			NPM2		ID2
SIRT1	SERTAD2	ANAPC10			NUPR1		ID4
VEGFA	PCNA	ANAPC11			OAS1		IRF1
BCL2	HCFC1	ANAPC13			PKD1		ITGB3
ETV6	MEI1	ANAPC15			PKHD1		KLF11
IL6	CXCR5	ANAPC16			PLK5		KLF4
BRAF	BTG3	ANAPC2			PML		KPNA2
TERT	CDK3	ANAPC4			PPP1R13B		LIN9
AR	URGCP	ANAPC5			RPS6KA2		MAP2K6
IKZF1	CDK18	ANAPC7			SCAND3		MAP3K8
PTGS2	CDK17	ANGEL2			SERPINF1		NEK10
IGF1R	CDK15	ANKK1			SIVA1		NEK2
NFKB1	CDK14	ANKLE2			SLPI		NES
EZH2	BTG4	ANKRD17			SUSD2		NPM1
MICA	CDK10	ANLN			SYCP2		NR4A1
PROCR	CDC6	ANPEP			TAOK2		NSMCE2
HNF1A	CDK2	ANXA1			TELO2		OSGIN2
MAPK1	CDK4	ANXA11			TMEM8B		PARP1
BRCA2	CXCR6	APBB1			TP53I13		PIM1
CENPF	CDC45	APBB2			TP63		PLK2
BIRC5	CDK1	APC			TRPV3		PPP1R15A
CCAR2	PDCD2L	APEX2			TUBGCP6		PTGS2
ATM	ORC1	APOBEC3A			USP51		PTTG1
MTOR	BCL6	APOBEC3B			VASH1		RGCC
KRAS	CDK6	APOBEC3C					RGS2
FADS1	PBX1	APOBEC3F					RPA3
SMARCB1	NCAM1	APOBEC3H					RPRM
MIR21	CCR5	APOE					SCRIB
WWOX	CD4	APP					SKA3
NPPC	HEPACAM	APPL1					SLIT2
POU5F1	CDK11B	APPL2					SOX2
ABCB1	BTG1	ARF6					SPRY2
IGF1	CDK11A	ARHGEF2					TP53BP2
E2F1	CXCR4	ARID1A					TRNP1
AURKA	CDK16	ARID1B					UCHL5
LIN28B	CDK7	ARID2					ZFP36L2
PPARG	PDCD6IP	ARL2
MMP9	TAL1	ARPP19
ITGB3	CDK5	ASAH2
CCND3	CDKL4	ASCL1
VDR	CDKL2	ASNS
INSR	BTG2	ASPM
PML	CENPF	ATAD5
CDH1	CDK20	ATF2
CD274	CDKL1	ATF5
TLR4	LLGL2	ATM
CRP	CDK8	ATP2B4
LEP	CDK19	ATR
CXCL8	NHLH2	ATRIP
ADIPOQ	CGREF1	ATRX
MAPT	CDKL3	AUNIP
TP73	CD28	AURKA
SLC6A4	MCTS1	AURKB
CYP3A4	CDK9	AURKC
APC	CDK12	AVEN
IGF2BP3	CDKL5	AVPI1
IL1B	CDK13	AZI2
NOTCH1	CDC42	BABAM2
RCC1	BCL7C	BACH1
MAPK3	BCL2L11	BAG6
CDKN2D	BCL7B	BAK1
ABL1	CGRRF1	BANF1
MKI67	BCL7A	BANP
CDK2	BOD1L2	BAP1
NOS3	BOD1	BARD1
SNCA	SLC3A2	BAX
SRC	LILRB1	BCAT1
EGF	PBK	BCCIP
NT5E	GATA3	BCL2
CREBBP	ZNRD2	BCL2L1
RUNX2	MIIP	BCL2L11
YAP1	GPR132	BCL6
CD44	CABLES2	BCL7A
JAK2	MAGEA5P	BCL7B
PARP1	KLHL18	BCL7C
CHEK2	CDC25A	BCR
NFE2L2	GML	BECN1
GSK3B	DONSON	BEX2
ASNS	GTSE1	BID
CCL2	ZFYVE19	BIN1
CALR	URS0000EA3BA1_9606	BIRC2
MAPK14	URS0000E9CA23_9606	BIRC3
BAX	URS000233D22E_9606	BIRC5
PIK3CA	URS0001BD0A0F_9606	BIRC6
ITGB1	URS00006E35E8_9606	BIRC7
IFNG	inip-ints3-nabp1_human	BIRC8
JUN	inip-ints3-nabp2_human	BLCAP
ESR2	INIP	BLM
CDK4	cenpj-stil_human	BMAL1
CCNB1	CDK2AP2	BMP2
TET2	PPP2R2D	BMP4
PA2G4	md1l1_human-1	BMP7
SP1	SASS6	BOD1L2
TSC2	CCDC57	BOLL
FOXM1	WEE1	BOP1
CASP3	SUSD2	BORA
MUC1	HUS1B	BRAF
MMP2	TM4SF5	BRCA1
RAD51	CDC25B	BRCA2
SCD	md2l1_human-1	BRCC3
MET	md1l1-md2l1_human	BRD4
MIR34A	cdk10-cyclinm_human	BRD7
EDN1	MRFAP1L2	BRD8
SERPINE1	FBXO31	BRDT
ABCC4	TOPBP1	BRINP1
ANGPT2	NEK11	BRINP2
CCND2	NAE1	BRINP3
RGCC	PTTG2	BRIP1
FAS	PTTG3P	BRSK1
TP63	SYF2	BRSK2
FGF2	PABIR1	BSG
CD4	RINT1	BTG1
CSNK2A1	TICRR	BTG2
RAD17	INTS3	BTG3
CXCL12	NABP1	BTG4
HMOX1	CDC25C	BTN2A2
RUNX1	ZWINT	BTRC
EP300	CDCA5	BUB1
GSTP1	BUB3	BUB1B
HMGB1	STK33	BUB3
HLA-G	URS000075DC5B_9606	C10orf90
RAC1	URS0000101689_9606	C6orf89
DMD	MTBP	CABLES1
F2	LSM10	CABLES2
SKP2	MBLAC1	CACNB4
NPM1	TFDP3	CACUL1
RASSF1	LSM11	CALM1
TFRC	UBE2E2	CALM2
RELA	PLRG1	CALM3
CDKN2B	ZNF655	CALR
CYP1A1	FHL1	CAMK1
CAPRIN1	PSMG2	CAMK2A
AURKB	SPC25	CASP2
SH2B3	SPC24	CASP3
TNFSF10	OVOL1	CASP8AP2
FOXP3	TACC3	CAV1
MEG3	TPRA1	CCAR1
CAV1	ZWILCH	CCAR2
PRKCA	TTC28	CCDC102B
PTPN11	RBBP8	CCDC124
DRD2	KLHDC8B	CCDC57
BCR	MAD2L1BP	CCL2
PRKCD	DBF4B	CCNA1
MAPK8	SYCE2	CCNA2
SMARCA4	SYCE1	CCNB1
NR3C1	EME2	CCNB1IP1
SOX2	SYCE1L	CCNB2
FOXO3	PKMYT1	CCNB3
HGF	CCNG1	CCNC
BRD4	EIF4EBP1	CCND1
PDCD1	ANAPC1	CCND2
SPP1	HORMAD1	CCND3
TGFB2	HECA	CCNDBP1
FLT3	ZNF830	CCNE1
IL18	MTA3	CCNE2
LRRK2	LCMT1	CCNF
PRKCE	plk4_cep152_human	CCNG1
TARDBP	CSAG1	CCNG2
MALAT1	FBXO43	CCNH
ABCC1	HUS1	CCNI
RHOA	DLGAP5	CCNI2
FOXO1	CDC14B	CCNJ
IL4	e2f1-tfdp1_human	CCNJL
HDAC1	CUL4B	CCNK
FTO	CCND2	CCNL1
PIN1	BUB1B	CCNL2
LMNA	MYO16	CCNO
CDK20	URS00003A19A3_9606	CCNP
WT1	YTHDC2	CCNQ
VWF	TRIM39	CCNT1
IDH1	CRADD	CCNT2
RPRD1B	RCC1	CCNY
PTCH1	CKS2	CCP110
MIR146A	NCAPD2	CCPG1
MIR155	NCAPH	CCSAP
LGALS3	NCAPD3	CD28
INS	BABAM2	CD2AP
RET	RBL2	CD4
ANGPT1	FAM83D	CD46
PCNA	DBF4	CDC123
MCRS1	RPRM	CDC14A
ABCG2	MAP10	CDC14B
CASP8	PRR19	CDC14C
KLF4	ESPL1	CDC16
BMP6	NDC80	CDC20
KMT2A	RPA2	CDC23
CDK5	RFWD3	CDC25A
LCN2	CRLF3	CDC25B
MGMT	USP37	CDC25C
STIM1	ZNF324	CDC26
EFEMP1	NCAPG	CDC27
BMI1	PPME1	CDC34
STAT1	FBXL7	CDC37
EIF4E	BABAM1	CDC42
ERCC2	DYNLT3	CDC5L
MECP2	SPATA17	CDC6
PSEN1	MDC1	CDC7
SNAI2	BCAT1	CDC73
H2AX	TEX14	CDCA2
MIF	BUB1	CDCA3
STK11	URS000059C31C_9606	CDCA5
SOD2	URS0000759ECA_9606	CDCA7
HSPB1	ANAPC5	CDCA7L
GPER1	NUF2	CDCA8
MSH2	SDE2	CDK1
FGFR2	TOP6BL	CDK10
SMAD4	MPZL3	CDK11A
MMP1	STIL	CDK11B
PTK2	ABRAXAS1	CDK12
GJA1	ANAPC15	CDK13
HSP90AA1	rrm1-rrm2_human	CDK14
KDR	rrm1-rrm2b_human	CDK15
CCAR1	CTDSP2	CDK16
SOX9	CTDSPL	CDK17
FEN1	RRM2	CDK18
DNMT1	CPSF3	CDK19
MCPH1	PRAP1	CDK2
HRAS	TMEM8B	CDK20
FMR1	FOXN3	CDK2AP1
IL1RN	UIMC1	CDK2AP2
DOT1L	MRNIP	CDK3
RBBP8	CLSPN	CDK4
PGR	NABP2	CDK5
MIR145	MBTPS1	CDK5RAP1
HSPA5	CCNA1	CDK5RAP2
CREB1	RHNO1	CDK5RAP3
SCN5A	CHFR	CDK6
SLC2A1	KIAA1614	CDK7
FBXW7	ANKRD31	CDK8
APEX1	ZW10	CDK9
RAD1	FANCD2	CDKL1
BCL2L1	CCNB2	CDKL2
CCNE1	RAD51B	CDKL3
IGFBP3	CEP126	CDKL4
HIRA	TMOD3	CDKL5
TTR	RAD51C	CDKN1A
THRB	FBXO5	CDKN1B
PRKDC	CCNE2	CDKN1C
CCNA2	BRSK1	CDKN2A
FLT1	ANKFN1	CDKN2B
TIMP1	SPDL1	CDKN2C
KCNH2	TMEM14B	CDKN2D
ATR	KCNH5	CDKN3
TOP2A	MOS	CDT1
HTT	KRTAP4-9	CEBPA
PPARA	KRTAP4-3	CEND1
SMAD3	KRTAP4-5	CENPA
MIR221	KRTAP4-7	CENPC
GDF15	KRTAP4-8	CENPE
CDKN1C	MEIOC	CENPF
CDC42	SPICE1	CENPJ
PPARGC1A	CCNG2	CENPM
RPS4X	KNTC1	CENPO
XIAP	ZNF207	CENPT
PRKCZ	CCND1	CENPU
HOTAIR	CDKN3	CENPV
CDC25A	NUSAP1	CENPW
ERCC1	MUS81	CEP120
IGF2	RCC2	CEP131
GLI1	MELK	CEP135
MIR195	HASPIN	CEP152
PTPN6	IK	CEP164
TWIST1	EME1	CEP192
HSF1	CCNJ	CEP250
TNFSF11	CNTD1	CEP55
IL33	CCNJL	CEP63
MCL1	CCNI2	CEP72
TRAF6	GINS3	CEP76
FGFR1	CCNP	CEP85
MIR29A	PLK5	CETN1
OGG1	TXLNG	CETN2
CLU	HORMAD2	CGREF1
MMP3	ADAMTS1	CGRRF1
F3	SYCP2L	CHAF1A
BECN1	CEP55	CHAF1B
TLR3	RXFP3	CHEK1
PKD1	RASSF4	CHEK2
YY1	KNSTRN	CHFR
PKM	TTK	CHMP1A
HDAC2	E2F7	CHMP1B
RARB	KIZ	CHMP2A
BSG	CABLES1	CHMP2B
RPS6KB1	CSPP1	CHMP4A
SIRT2	FAM110A	CHMP4C
PPP2CA	DTL	CHMP5
DYRK1A	NCAPH2	CHRNA7
ARID1A	BTN2A2	CHTF18
H19	GJC2	CIB1
GRN	MAD1L1	CINP
MDC1	CCDC102B	CIT
HSPA8	CEP76	CITED2
CDC25C	CEP44	CKAP2
PRKACA	PRC1	CKS1B
UBC	PHF13	CKS2
KCNMA1	TTC19	CLCN3
TRIP11	MITD1	CLIP1
MYB	WDR76	CLOCK
DISC1	KCTD19	CLSPN
PLAUR	TRIP13	CLTA
PIK3R1	CDCA8	CLTC
PIM1	BRINP2	CLTCL1
CEBPA	BRINP3	CNTD1
KAT2B	CHEK1	CNTLN
BAP1	IHO1	CNTRL
CDC20	PRCC	CNTROB
TYMS	CCNDBP1	COPS5
TSC1	RAD21	CPSF3
TP53BP1	TIPIN	CRADD
CADM1	MEI4	CREBL2
GNAS	CHEK2	CRH
TGFA	DCTN6	CRLF3
RUNX3	CENPK	CRNN
HLA-DQA1	BROX	CROCC
TFAM	CCNB1	CSF2
EGR1	CKS1B	CSNK1A1
RPA1	FBXL15	CSNK1D
CCN2	NANOGP8	CSNK2A1
FASLG	ANLN	CSNK2A2
RACK1	EML3	CSNK2B
FUS	CUL4A	CSPP1
YBX1	URS00005DBAF3_9606	CTBP1
CDC25B	SMC4	CTBP2
DUSP1	SMC2	CTC1
PTPA	CACUL1	CTCF
DNAJA2	CCNB3	CTCFL
EIF4EBP1	SPATA22	CTDP1
ANXA2	ANAPC4	CTDSP1
S100A9	MAD2L1	CTDSP2
PADI4	TOM1L2	CTDSPL
UHRF1	TUBE1	CTNNB1
UBE2L3	URS000075DB2F_9606	CTSB
CALM1	METTL13	CTSL
CYLD	CCNO	CUL1
ACTB	NACC2	CUL2
CDK9	KMT2E	CUL3
GATA3	MRE11	CUL4A
MIR16-1	CASP2	CUL4B
MEN1	ANKRD17	CUL5
DICER1	MND1	CUL7
EPCAM	P3H4	CUZD1
BARD1	TUBG2	CWC15
SOCS3	SHOC1	CWF19L1
MAD2L1	STAG3	CWF19L2
TGFBR1	SPO16	CXCL8
HSPA1A	RTF2	CXCR4
ADAM17	REC114	CYLD
BCL2L11	KANK2	CYP1A1
NQO1	URS0000298BA3_9606	CYP1B1
PAX6	RAD50	CYREN
NEAT1	CDC14C	DAB2IP
CNR1	URS00002F4D78_9606	DACH1
IGFBP7	TRIM36	DACT1
SLC2A4	URS00002E857A_9606	DAPK3
IRS1	KRT27	DBF4
PPIA	KRT28	DBF4B
CEBPB	CENATAC	DCAF13
PRKAA1	XPC	DCDC1
MMP14	TFDP1	DCLRE1A
DEPDC1	ANAPC11	DCTN1
CYP1B1	RBL1	DCTN3
NF2	JADE1	DCUN1D3
DDIT3	URS0000527228_9606	DDB1
IGF2BP2	MDM1	DDIAS
ZEB1	BRD4	DDIT3
S100B	PLK3	DDR2
BMP4	GPR15LG	DDRGK1
CCNT1	POC1B	DDX3X
SNAI1	CCDC42	DDX4
TGFBR2	DYNC1LI1	DDX5
PTPRC	CDC14A	DDX6
MAP2K1	DCUN1D3	DEK
EIF2AK3	URS000075A42A_9606	DHCR24
PITX1	E2F1	DIRAS3
THBS1	LRIG1	DIS3L2
KDM1A	GINS1	DKK1
FLG	CHMP4C	DLG1
SPDYA	RRM2B	DLGAP5
TGM2	CTDSP1	DMAP1
USP7	RBM46	DMC1
VCP	CHORDC1	DMTF1
ELAVL1	CATSPERZ	DNM2
ALMS1	CNTROB	DOT1L
BCL6	DEUP1	DPF1
MYD88	GFI1B	DPF2
NOTCH3	CENPC	DPF3
KLK3	PLK2	DR1
NRAS	TUBG1	DRD2
TBX2	MAP9	DSCC1
SOCS1	MUC1	DSN1
VCAM1	SYCP3	DTL
DKK1	GIGYF2	DUSP1
HNF4A	SYCE3	DUSP13B
MIR126	FOXO4	DUSP3
XPO1	RPA4	DYNC1H1
RAF1	ATRIP	DYNC1LI1
MYCN	TIPRL	DYNLT1
RAN	EXOC6	DYNLT3
AMH	TSPEAR	DYRK3
CABLES1	PIDD1	E2F1
SMAD2	MEPCE	E2F2
POSTN	SLFN11	E2F3
ATRX	BARD1	E2F4
HERC2	TRIAP1	E2F6
REV3L	RPL26	E2F7
EPO	CCNI	E2F8
ANXA1	PSME2	E4F1
RIGI	PSME1	ECD
ITGAV	KIF11	ECRG4
ABCC6	TAOK3	ECT2
ROCK1	GPSM2	EDN1
NES	BRCC3	EDNRA
YWHAZ	AURKC	EGF
PIK3CG	MRGPRX2	EGFR
NCOA2	NES	EGR1
PDGFRB	DCTN3	EHMT2
TIMP2	DCDC1	EID1
FLI1	TTI2	EIF2AK4
PINK1	TTI1	EIF4E
IRF1	NPM2	EIF4EBP1
FOXG1	KNL1	EIF4G1
CUL4A	IER3	EIF4G2
MDM4	AURKA	EME1
TNFRSF1B	CDT1	EML4
AGR2	SMARCD3	ENSA
TERF2	APCDD1	ENTR1
MIR181A1	INSC	EP300
SYK	TAOK1	EP400
RECK	PSMA8	EPB41
FOXA1	SGO1	EPB41L2
TNFAIP3	M1AP	EPC1
CCR2	STAG2	EPC2
ATP7B	PTTG1	EPHA2
KRT18	CEP120	EPS8
LIN28A	RAB11A	ERCC2
ITGAM	SYCP2	ERCC3
MIR210	OSGIN2	ERCC4
XRCC5	WDR62	ERCC6
SPHK1	KLHL13	ERCC6L
FLNA	KLHL9	ERH
ADM	PPP1R10	ESCO1
AKR1C3	CDKN2C	ESCO2
HDAC3	USP26	ESR1
NR1I2	XRCC3	ESRRB
ERBB3	NSMCE2	ESX1
BTRC	GEN1	EVI2B
SIRT6	NPAT	EVI5
ANPEP	E2F6	EXD1
PAK1	WAC	EXO1
TJP1	HFM1	EXOC3
SREBF1	RPS27L	EXOC7
SIRT3	MEIKIN	EZH2
MIR222	TRIM75	FAM107A
KNG1	BRME1	FAM110A
WNT5A	CCNF	FAM111A
MIR15A	HSPA2	FAM32A
NR4A1	ENKD1	FAM83D
HSPD1	DSG4	FAM9A
KHDRBS1	CIT	FAM9B
NCL	NCAPG2	FAM9C
MIR122	CRNN	FANCD2
ITGA2	ccnc-cdk3_human	FANCI
WEE1	SKA3	FAP
TSG101	SKA2	FBXL15
MIR27A	SGO2	FBXL7
PKD2	CEP295NL	FBXO31
SDC1	CCDC8	FBXO43
CDC73	SKA1	FBXO5
NOX4	MBTPS2	FBXO6
DDB1	CENPJ	FBXO7
STAT5B	ndc80_human-1	FBXW11
SPARC	CUL1	FBXW7
S100A4	TP53I13	FEN1
BACE1	WEE2	FGF10
XRCC3	PSME3	FGF2
IFNB1	SPAG5	FGF7
XPC	ANKRD53	FGFR2
CRYAB	RRM1	FHL1
WWTR1	STOX1	FIGN
LATS1	PKP4	FIGNL1
TBK1	MASTL	FIRRM
PLG	AIF1	FKBP6
IL22	CCP110	FLCN
YWHAQ	KIF23	FLNA
SUMO1	CEP68	FMN2
AKT2	SAC3D1	FMR1
MIR203A	HEPACAM2	FOSL1
MAX	NDC1	FOXA1
TRIM21	KIF20A	FOXC1
CASP9	ZFYVE26	FOXE3
SHC1	PIMREG	FOXG1
ALDH1A1	TMEM79	FOXJ3
SAMHD1	LRRCC1	FOXM1
S100A8	BLCAP	FOXN3
IL21	TESMIN	FOXO4
EPHA2	EXOC2	FOXQ1
TXNIP	CUL5	FSD1
LTF	TPD52L1	FZD3
ORAI1	BRD7	FZD9
RARA	POLDIP2	FZR1
MUC16	TERB1	GADD45A
SKI	idas-gem_human	GADD45B
CD28	CCDC69	GADD45G
NANOG	MEIOSIN	GADD45GIP1
SIX1	CUL2	GAK
ETS1	GOLGA8B	GAS1
PLCG2	STRA8	GAS2
STMN1	CENPL	GATA3
RBL2	GOLGA8F	GATA6
ADAR	NSFL1C	GBF1
MIR223	GOLGA8S	GEM
NRP1	UBXN2B	GEN1
MITF	ENSA	GFI1
EDNRA	GOLGA8CP	GFI1B
IKBKB	KIF25	GJA1
CTCF	GOLGA8DP	GJC2
MIR200C	CENPM	GLI1
ERBB4	URS00004996E9_9606	GML
MAP3K7	PSMD13	GMNC
CTSB	EXOC6B	GMNN
ECD	PCNT	GNAI1
DNM1L	TPR	GNAI2
HDAC6	BACH1	GNAI3
MIR214	CDKN1A	GOLGA2
FHIT	KLHL22	GOLGA8F
TXN	INCENP	GOLGA8S
FZR1	USP29	GORAB
NCOA3	PAGR1	GPER1
CDK7	RNF212	GPNMB
XRCC6	TEX12	GPR132
CYP2B6	AURKAIP1	GPR15LG
METTL3	RNF212B	GPR3
MME	MSH5	GPSM1
KAT5	CEP72	GRK2
CD34	CNTLN	GRK5
DDX3X	PLK1	GSPT1
STAT6	USH1C	GSPT2
UCHL1	EML1	GTF2H1
PRKAG2	ARPP19	GTSE1
FOS	WAPL	H1-8
AGO2	PPP6C	H2AX
IL12A	POLE	HACD3
STUB1	TAOK2	HACE1
MIR124-1	PINX1	HASPIN
SF3B1	FAM107A	HAUS1
RXRA	VPS4A	HBP1
INHBA	UBE2C	HCFC1
IQGAP1	UBE2A	HDAC1
PRMT5	MN1	HDAC2
ID1	TUBGCP2	HDAC3
MSH6	CCDC61	HDAC8
UCA1	EFHC1	HECA
CYBB	NEUROG1	HELLS
MECOM	MLF1	HEPACAM
NGFR	PPP1R35	HES1
USP22	CEP295	HGF
GAS5	RPS6	HINFP
SERPINF1	SKP2	HIPK2
HNRNPA1	CCNY	HJURP
TRAP1	KIF14	HLA-G
CUL1	PHOX2B	HMCN1
SFN	GPNMB	HMG20B
MIR137	vps4a-vps4b_human	HMGA2
ADRA1A	SPDYC	HMGB1
SRSF1	RANBP1	HNRNPU
MTDH	TAS2R13	HORMAD1
WRN	FARP2	HORMAD2
ID2	TAS1R2	HOXA13
MFN2	PRR11	HOXC13
CHRNA7	OR1A2	HOXC9
TFR2	GORAB	HOXD10
AICDA	RCBTB1	HPGD
ID4	URS000005A8ED_9606	HRAS
REST	CDK5RAP2	HSF1
ITGA5	CENPV	HSP90AB1
SPIN1	CEP250	HSPA1A
CD24	DMRT1	HSPA2
FADD	SHCBP1L	HSPA8
MIR143	BIRC5	HTRA2
NME1	EML4	HTT
IKBKG	NSL1	HUS1
GPX1	KRT84	HUS1B
SFRP1	TACC2	HYAL1
MUC5AC	MIS12	ID2
BMP7	EXOC3	ID4
CDKN2B-AS1	SAPCD2	IDH1
GAPDH	OPN1MW	IER3
PTHLH	OPN1LW	IFI16
INTS13	KIF3B	IFITM1
APLN	NBN	IFITM3
ZAP70	CETN2	IFNB1
NTRK2	TMEM67	IFNW1
CTCFL	CCND3	IGF1
PTTG1	PIM2	IGF1R
MIR17	SSX2IP	IGF2
NEK2	CDKN2B	IGFBP5
BAK1	AURKB	IHO1
MIR125A	USP44	IK
PPARD	URS00001E3523_9606	IKZF1
TIMP3	EXOC8	IL10
CX3CL1	EXOC7	IL1B
MIR451A	CDC73	INCENP
CD38	URS00000E5433_9606	ING1
TBRG4	URS000032BD73_9606	ING2
CUL3	RFPL1	ING3
GLP1R	MAP3K20	ING4
CHUK	USP28	ING5
CSF2	GAS1	INHA
PHB1	TUBB8	INHBA
E2F3	FBXO7	INO80
STRN3	EZH2	INO80B
ELANE	STAG1	INO80C
STAT5A	REEP3	INO80D
PRKCB	TUBGCP3	INO80E
ATF4	NEK9	INS
ARF6	ANAPC13	INSM1
SF3B4	REEP4	INSM2
MAD1L1	CHAMP1	INSR
BLM	CDC26	INTS13
PECAM1	TUBGCP6	IQGAP1
MIR150	TUBGCP4	IQGAP3
PVT1	ANAPC10	IREB2
ING4	TUBGCP5	IRF1
CTSD	RMDN1	ISG15
TUBB3	ANAPC16	ITGA2
MIR26A1	DSN1	ITGA5
CCR7	VPS4B	ITGAV
MIR200B	RPL24	ITGB1
JAK1	BRDT	ITGB3
HTRA1	SON	ITGB3BP
RRM2	DMRTC2	JADE1
BMPR2	NEK6	JADE2
TRIM28	E2F2	JADE3
POLR2A	CEP63	JPT2
SERPINB5	EXOC5	JTB
SMAD7	PKN2	JUN
ROCK2	SEPTIN10	JUNB
HRH4	SMC5	JUND
IL7	CETN1	KANK2
KRT19	CDK5RAP3	KAT14
EWSR1	HCRTR2	KAT2A
BUB1B	NSUN2	KAT2B
COPS5	CENPI	KAT5
HNRNPK	CCNQ	KAT7
HNF1B	C9orf78	KATNA1
NOTCH2	MKI67	KCNA5
ILK	UBA3	KCNH5
MAPK7	MZT1	KCTD11
INHA	CENPH	KDM8
XBP1	TGM3	KHDRBS1
KIF11	KIFC2	KIF11
ADA	BLM	KIF13A
DACH1	WNT10B	KIF14
ERAL1	E2F4	KIF15
PER2	HINFP	KIF18B
MIR206	ECD	KIF20A
NDRG1	FBXO6	KIF20B
FXN	INTS7	KIF22
TPX2	URS0000272A3D_9606	KIF23
PDCD4	URS000016D2D4_9606	KIF2C
GADD45A	CENPE	KIF3B
SEPTIN9	URS0000497496_9606	KIF4A
PPM1D	PPP1R13B	KIFC1
POLE	ATF5	KLF11
YWHAE	CDKN1B	KLF4
CLOCK	REC8	KLHL13
RRM1	SYCP1	KLHL18
MIRLET7A1	TEX11	KLHL21
PPP1CA	PARD6G	KLHL42
PEBP1	WRAP73	KLHL9
NR1H3	MISP	KLK10
TUG1	TEX19	KLLN
MIR375	LIG1	KMT2E
MIR30A	RPL10L	KMT5A
MIR182	RAB6C	KNL1
GATA2	MCM4	KNSTRN
HNRNPU	cdk5-p25_human	KPNA2
ATF3	cdk5-p35_human	KPNB1
ZEB2	ccnk-cdk12_human	KRT18
MIR205	cyclind3_cdk4_human	L3MBTL1
AIFM1	cyclind2_cdk4_human	LAMTOR5
MIR31	cyclind1_cdk4_human	LATS1
MIR29B1	wich_human	LATS2
MIR140	FBXW5	LCMT1
RAD50	KRT71	LEP
FANCD2	PCLAF	LFNG
KLF5	PARD6B	LGALS9
ACTN3	ID2	LGMN
TUBA4A	MAPK15	LGR4
ATRIP	DYNC1H1	LGR5
MCM7	MNAT1	LIF
LRP6	DYRK3	LIG1
CENPW	TBCE	LIG3
ZPR1	DCTN2	LIG4
CNR2	KLLN	LILRB1
SOX4	FAM32A	LIN54
KPNA2	HYAL1	LIN9
TCF4	ESRRB	LIPA
IRF5	RAD51	LMLN
IL1RL1	SDCCAG8	LMNA
EIF4G1	NOP53	LPIN1
TBP	RACGAP1	LRP6
HCFC1	ZPR1	LRRCC1
RUVBL1	cak_human	LSM10
RPS6KA3	NLE1	LSM11
NHERF1	DACT1	LTF
MRE11	RMI1	LY6E
ACKR3	KLHDC3	LZTS1
PRMT1	HSF2BP	LZTS2
DTL	RAD54B	MACROH2A1
BIRC3	KLF11	MAD1L1
NEDD4L	DPF2	MAD2L1
CXCL1	NEDD1	MAD2L1BP
MYBL2	SCAND3	MAD2L2
SEPTIN2	AHCYL2	MADD
TFPI	H2AX	MAEA
HSP90AB1	INO80	MAGEA4
CTNND1	URS00002C6949_9606	MAP2K6
SERPINC1	KRT25	MAP3K11
BMAL1	BTBD9	MAP3K20
DCN	BRINP1	MAP3K7
FSCN1	USP47	MAP3K8
BRD7	NUBP1	MAP4
RBL1	MLH3	MAP9
PBRM1	CEP192	MAPK1
MAP3K5	CEP85	MAPK12
ITGAL	APC	MAPK13
ANXA5	FAM9A	MAPK14
SGK1	C6orf89	MAPK3
ITGA6	FAM9B	MAPK4
C5	FAM9C	MAPK6
BACH1	TRNP1	MAPK7
PABPC1	PLCB1	MAPRE1
APOBEC3B	RTKN	MAPRE2
HES1	PRMT2	MAPRE3
EPOR	INTS13	MARK4
CRADD	BTC	MARVELD1
ANO1	E2F3	MASTL
BIRC2	CCNE1	MBIP
HK2	TP53BP2	MBLAC1
FOXL2	SPDYA	MBTD1
TRAF3	TERB2	MCIDAS
SPAST	MAJIN	MCM2
PRKAR1A	SMC1A	MCM3
HSP90B1	KASH5	MCM4
SUV39H1	MARVELD1	MCM5
ENO1	MPLKIP	MCM6
CENPA	MIS18BP1	MCM7
MIR144	KCNA5	MCM8
CTBP1	BRCA2	MCMDC2
DNM2	NPR2	MCPH1
CDC6	DPF1	MCRS1
CCPG1	KIF2C	MCTS1
PBX1	SIX6OS1	MDC1
HNRNPA2B1	CCNB1IP1	MDM2
THY1	HECW2	MDM4
MIR204	PLK4	MEAF6
CTSL	NUDT6	MECOM
CD46	LY6E	MECP2
CDC7	NUP37	MED1
HDAC4	OIP5	MEI4
CD276	MCMBP	MEIOC
ACHE	EXOC1	MEIOSIN
TRPM7	CEP152	MEIS2
DCTN1	GMNC	MELK
CUL4B	BRCA1	MEN1
MIR22	RDX	MEPCE
TRPC6	STXBP4	METTL13
EIF2S1	RHOU	METTL3
GDNF	DPF3	MICAL3
MIR139	SETMAR	MIIP
MIR199A1	CYP1A1	MIS18BP1
WAS	FZD3	MKI67
DLG1	MAP4	MLF1
TCF3	OR2A4	MMP2
JAK3	JTB	MN1
LGR5	UBD	MNAT1
IRAK1	KIAA0753	MND1
BTG2	FSD1	MNS1
CDT1	RTTN	MNT
LGALS9	GEM	MOK
MSTN	ANAPC2	MORF4L1
ISG15	RB1	MORF4L2
PROX1	THOC5	MOS
BID	BRIP1	MPLKIP
NFKB2	MYBL1	MRE11
FAP	ZCWPW1	MRFAP1L2
SATB1	TEX15	MRGBP
BIN1	URS00004BCD9C_9606	MRPL41
PTBP1	PRKDC	MSH2
FHL1	NDE1	MSH6
GMNN	ACVR1B	MSTN
TGFB3	CENPA	MSX1
SLC16A1	TRIM35	MTA3
ANG	ABCB1	MTBP
MIR149	KRT83	MUC1
GRK2	CA12	MUS81
FLT4	MAU2	MX2
CDKN2C	OOEP	MYB
CWF19L1	ANKK1	MYBBP1A
PSIP1	SEPTIN6	MYBL1
MIR142	SH2B1	MYBL2
NFATC1	ODF2	MYC
UPF1	AHCTF1	MYO16
IRF4	ATM	MYOCD
PLCB1	PIWIL2	MYOG
DIABLO	MEIOB	NAA10
TFAP2A	PSMC3IP	NABP1
PRDX2	MSH4	NABP2
WNT1	PRDM7	NACC2
CIP2A	GMNN	NAE1
RGS2	WIZ	NANOGP8
MIR196A2	RAD51D	NANOS3
CRH	DDR2	NASP
MIR29C	CUL3	NAT10
IRS2	URS00003D1AE3_9606	NBN
WNT3A	POC5	NCAPG
PLA2G4A	MARF1	NCAPH
NME2	TMPRSS11A	NCOR1
MIR20A	NUDC	NCOR2
BAD	GAS2	NDC80
LIF	TTL	NDE1
KLF6	EXOC4	NDEL1
CSNK2B	INHBA	NDP
TACSTD2	ASPM	NEDD1
YTHDF2	SPECC1L	NEDD9
MCM2	CUL7	NEK1
FOXC1	DUSP1	NEK10
CHFR	PML	NEK11
HBEGF	RNASEH2B	NEK2
MED12	CDC34	NEK3
OGT	URS00004AD914_9606	NEK4
BIRC7	ENTR1	NEK6
SERPINA3	CDKN2D	NEK7
CSNK2A2	NPS	NEK9
ATAD5	KLHL21	NES
CDC27	ALMS1	NF2
RAB5A	URS00002C11C3_9606	NFRKB
LIG4	CLDN6	NGFR
PSME3	KIF2B	NHERF1
ZFP36	ABRAXAS2	NIN
MCIDAS	KIFC1	NIPBL
DDR1	KIF18B	NKX3-1
ARNT	TNFRSF19	NLE1
NDC80	FOXI3	NLRP2B
NCOR1	DDB1	NOLC1
DKC1	TUBA4B	NOP53
NEDD9	TUBAL3	NOS3
INSM1	PPM1D	NOTCH1
MIR125B1	CENPO	NPAT
FOSL1	TUBA3E	NPM1
POLH	TUBA4A	NPM2
IFI16	CENPP	NPPC
TNFSF13	TUBA3D	NPR2
GNAI1	CIAO2A	NR2E1
PAX5	CENPU	NR3C1
MTSS1	CENPN	NR4A1
TTK	STARD9	NR5A2
RASA1	KRT33B	NRDE2
KPNB1	NFIA	NRP1
SOS1	CETN3	NSMCE2
HOXA10	NUMA1	NSUN2
NASP	ZNF16	NUBP1
MSI1	EIF4E	NUDT15
ATF2	ERCC2	NUDT16
PNPT1	DNASE1L2	NUDT6
VTCN1	BORA	NUF2
GRIN2A	ASZ1	NUGGC
MIR424	KIF4B	NUMA1
PLA2G6	AAAS	NUP214
PAK4	URS0000272A92_9606	NUP37
IL24	ARHGEF10	NUP62
PIK3C3	HAUS7	NUPR1
CASP2	CENPW	NUPR2
SLIT2	CENPT	NUSAP1
PTP4A3	LMLN	OAS1
BACH2	CD209	OAS2
DHX9	CACNB4	OAS3
RAB11A	URS00005B3525_9606	ODF2
SIRT7	CCSAP	ORC1
MAPK9	SSTR5	OSGIN2
SLC3A2	BCCIP	OVOL1
ACVR1	ANKLE1	PABPC1
SSTR2	PTCH2	PAF1
EYA1	MDM2	PAFAH1B1
MIR133B	CHMP2A	PAGR1
PHOX2B	KDM8	PAK4
TFE3	CCNH	PARD3
ADCYAP1	GSPT1	PARD3B
SMARCA2	TAF2	PARP1
RTN4	PHF8	PARP3
TRPC1	RAD51AP1	PAX6
PLK4	SPAST	PAXIP1
BNIP3	NAA50	PBK
SKP1	LZTS2	PBRM1
NR4A2	SIN3A	PBX1
YWHAB	LATS2	PCBP1
MIR193A	ZFP36L2	PCBP2
WDR5	SEPTIN3	PCID2
SIN3A	HAUS6	PCLAF
KCNN4	HAUS5	PCLO
NR0B1	HAUS2	PCM1
ESRRA	HAUS3	PCNA
YWHAG	HAUS8	PCNP
MIR10B	CCNL1	PCNT
ZFAS1	HAUS4	PDCD2L
BBC3	C10orf90	PDE4DIP
EHMT2	HAUS1	PDGFRB
SALL4	FIRRM	PDS5A
POU2F1	CCNL2	PDXP
RAD51B	SMC1B	PELO
G3BP1	RAD21L1	PER1
MIR93	TREX1	PER2
NFATC2	cdt1-gmnn_human	PES1
LILRB1	SVIL	PGR
CLTC	LFNG	PHACTR4
PIK3CB	PRDM9	PHB1
BCAR1	CTC1	PHB2
E2F4	PBRM1	PHF10
RBM38	LRRC15	PHF13
CSK	TUBB1	PHF8
PKN2	CKAP5	PHOX2B
RBX1	SEPTIN1	PIAS1
SRSF2	NUP62	PIAS4
HMGCR	DNA2	PIBF1
RPS6KA1	ATAD5	PIDD1
AKT3	URS0000170CF4_9606	PIK3C3
CENPE	MCPH1	PIM1
RAP1A	TMEM250	PIM2
ATP1A1	AZI2	PIM3
MIR23A	IQGAP2	PIMREG
PTN	MCIDAS	PIN1
MST1R	KIF4A	PINX1
LATS2	STAMBP	PIWIL1
SMAD1	PDE4DIP	PIWIL2
GATA6	escrt-iii_human	PIWIL3
DLC1	DOT1L	PIWIL4
HTRA2	PSRC1	PKD1
HBG1	CHMP4BP1	PKD2
ING1	TPX2	PKHD1
CITED2	DNM2	PKIA
C1QBP	SHB	PKMYT1
MIR101-1	NECTIN4	PKN2
SMYD2	MYH10	PLA2G10
ELK1	FOXJ3	PLAGL1
NUMA1	CENPS	PLCB1
H3-4	CENPX	PLCG2
TRPM2	BTBD18	PLD2
MIR15B	ZSCAN21	PLD6
DSP	KRT17	PLK1
AXIN1	TDRD9	PLK2
CCNA1	TUBA8	PLK3
SIAH1	CEP97	PLK4
TFF1	APBB2	PLK5
SUMO2	SUN1	PLRG1
CHRNA5	MAD2L2	PML
CRKL	EIF4G1	PNPT1
CEP290	PPP2R1A	POC1B
ASCL1	GOLGA2	POC5
S100A7	FGF10	POLDIP2
CAMK2A	PPP1R1C	POLE
HNRNPD	ZDHHC21	POU4F1
HPGD	CEP135	PPIA
DAB2IP	CCNA2	PPM1A
FER	SEPTIN14	PPM1D
TOPBP1	TK1	PPM1G
TP53BP2	RAD54L	PPME1
CHRM3	MCM6	PPP1CA
TUBA1A	MCM2	PPP1CB
HOXA9	SMARCA2	PPP1CC
KAT2A	ACTL6B	PPP1R10
POLR3D	TGM1	PPP1R12A
DROSHA	URS00000F6E49_9606	PPP1R13B
NCOR2	CROCC	PPP1R13L
POT1	CCL2	PPP1R15A
UBE2C	HOXA13	PPP1R1C
NDRG2	PRPF40A	PPP1R9B
NPR2	APP	PPP2CA
SMC2	ADAM17	PPP2CB
NOTCH4	WNT10A	PPP2R1A
CASP7	FANCA	PPP2R2D
MAP3K8	SBDS	PPP2R3B
SMC1A	UBE2B	PPP3CA
SLPI	GLI1	PPP5C
HDAC8	KLF4	PPP6C
RHOB	BRSK2	PRAP1
AIM2	MCM3	PRC1
SRF	RIOK2	PRCC
CUX1	PKIA	PRDM11
MIR92A1	POLA1	PRDM5
MIR100	FEN1	PRKACA
IGFBP5	DYNLT1	PRKAR1B
UBE2D3	NEK2	PRKCA
PTPN2	SMARCD1	PRKCB
ITPR1	CDKN2A	PRKCD
PRDX6	BIN3	PRKCE
RORA	CHMP3	PRKDC
MIR497	APBB1	PRMT2
FOLR1	SOX2	PRMT5
IFITM3	SCAPER	PRNP
ITGAX	ARID1A	PROX1
EPHB4	ARID2	PRPF40A
GPNMB	SMARCE1	PRR11
ZBTB16	PCID2	PRR19
HACE1	ccny-cdk14_human	PRR5
CDC5L	GYPA	PSEN1
HIPK2	SNX33	PSMA8
ERCC4	AVPI1	PSMD10
HDAC9	LGR5	PSME1
MAPK12	PHF10	PSME2
S100A12	GPR3	PSME3
TPT1	KHDRBS1	PSRC1
NUP98	FOXN1	PTCH1
NR5A2	ARID1B	PTEN
EIF3A	SMARCD2	PTGS2
MIR133A1	SMARCC2	PTK6
HECA	CAMSAP3	PTN
KCNA5	LATS1	PTP4A1
RPS6	PARD6A	PTPA
DEK	ATRX	PTPN11
POLD1	GPSM1	PTPN3
XRCC2	KIF2A	PTPN6
PPP2R1A	GHRH	PTPRC
PEX1	ACVR1	PTPRK
SCRIB	DDIAS	PTTG1
IRF6	TUBD1	PUM1
SLC1A5	TUBA3C	PYHIN1
CSNK1A1	ZNF503	RAB11A
MIR107	TERT	RAB11FIP3
PFKFB3	IDH3G	RAB11FIP4
MIR9-1	IDH3A	RAB5A
NKX3-1	MRPS36	RAB6C
GTF2I	IDH3B	RABGAP1
S100A6	NANOS2	RACGAP1
NTRK3	CHMP4B	RACK1
VASH1	SUN2	RAD1
EIF6	SEPTIN5	RAD17
FHL2	NUPR2	RAD18
DMBT1	SMARCB1	RAD21
PIAS1	EREG	RAD21L1
SATB2	TDRD12	RAD23A
PLCE1	RRS1	RAD50
TUBB	SPIRE2	RAD51
MAP2K2	URS000019B0F7_9606	RAD51AP1
MSX1	RSPH1	RAD51B
TK1	LIF	RAD51C
TRIB3	KIF18A	RAD51D
UNG	PKHD1	RAD54B
MYOD1	ECT2	RAD54L
KMT2D	TIMELESS	RAD9A
NONO	TERF1	RAD9B
MIR1-1	ITGB3BP	RAE1
DIS3L2	APPL1	RALA
FGF7	SUGT1	RALB
MIR106B	TGFA	RAN
GTF2H1	RHOC	RANBP1
APOBEC3A	NPPC	RAP1A
SND1	NME6	RARA
FLCN	DMC1	RASA1
FOXA2	SPO11	RASSF1
SLBP	SNX18	RASSF2
RAPGEF3	TDRKH	RASSF4
FBXW11	DUX4	RB1
USF1	RAE1	RB1CC1
PAK2	NUGGC	RBBP4
FBXO7	URS000013D17D_9606	RBBP8
CD151	FOXJ2	RBL1
SDC4	PAF1	RBL2
INPPL1	ID4	RBM38
MAPRE1	URS0000460483_9606	RBM46
RPA2	KIF3A	RBM7
RAD51C	AGO4	RCBTB1
RAD9A	PTEN	RCC1
MIR183	EDAR	RCC2
MIR218-1	E2F8	RDX
SP3	ANKLE2	REC114
WIF1	BTBD17	REC8
DLG2	ASNS	RECQL5
MIR335	CKAP2	RELA
NUPR1	KLK10	RFPL1
PTK6	RAB11FIP4	RFWD3
TRPV6	BEX2	RGCC
ECT2	IQGAP3	RGS14
RALA	KRT14	RGS2
KDM6A	PDS5B	RHEB
EXO1	URS000024463E_9606	RHNO1
UBR5	KISS1	RHOA
ADAMTS1	LAMA5	RHOB
JUNB	SEPTIN11	RHOU
MIR27B	SEPTIN8	RIF1
PLK3	ANXA11	RINT1
TGM1	GFI1	RIOK2
TAL1	URS00004C9052_9606	RMI1
TREX1	CD109	RNASEH2B
ERCC3	ARL3	RNF112
POLL	PHB2	RNF167
E2F2	MAEA	RNF2
CHRM2	RPTOR	RNF4
PPP1R12A	VRK1	RNF8
CEND1	TACC1	ROCK1
GSK3A	UFL1	ROCK2
SDCBP	MAP1S	RPA1
MIR503	SAV1	RPA2
MYO6	SEPTIN12	RPA3
LAMB3	SLX4	RPA4
PCBP1	UBE2S	RPL23
RUVBL2	TOM1L1	RPL26
CEP250	AKAP8	RPRD1B
SPRY2	BCL2	RPRM
TERF1	FOXM1	RPS15A
FABP3	PHIP	RPS6
PRKAB1	BEX4	RPS6KA1
MIRLET7B	PIAS1	RPS6KA2
JUP	ECRG4	RPS6KA3
OAS1	WDR6	RPS6KB1
IL16	CALM3	RPTOR
STK4	CHMP7	RRM1
MT2A	CDKN1C	RRM2
RORC	CHMP2B	RRM2B
RAD21	CALM2	RRP8
ITGA1	ARF1	RRS1
AKR1B10	FST	RSPH1
USP2	GPR149	RTKN
MIR152	CUL9	RUNX3
ANKK1	THAP5	RUVBL1
DDR2	TOP3A	RUVBL2
CBX3	AKAP8L	SASS6
HMMR	ZNF541	SBDS
RPTOR	ETAA1	SCAND3
PLD2	ORC4	SCRIB
TRPC3	KIF22	SDCBP
CARM1	THOC1	SENP5
YEATS4	DCTN1	SENP6
PBK	CFL1	SEPTIN10
COIL	EPGN	SEPTIN14
PRKAA2	SLC25A31	SEPTIN2
MIR192	TAF10	SEPTIN4
CDC34	TNKS	SEPTIN6
GNAI2	AHCY	SEPTIN7
CLIP1	INTU	SEPTIN9
IL2RG	CEP131	SERPINF1
SOX11	ATF2	SETD2
RBBP4	TUBA1C	SETDB2
RELB	CIAO1	SFN
UBE2A	DUSP13B	SFRP1
IL3	MAGEA4	SGF29
NSD2	TUBA1B	SGO1
NR1H2	TBRG1	SGO2
SUZ12	NUP43	SGSM3
CLIC4		SH3GL1
MYO7A	ERCC3	SHB
PAFAH1B1	PRKCA	SIAH1
MIR7-1	KATNB1	SIAH2
MIR185	NAA10	SIK1
EIF2AK4	USP19	SIN3A
SMC3	RAD18	SIPA1
GAB1	ANGEL2	SIRT1
RAG1	MSH2	SIRT2
GOLPH3	MECP2	SIRT7
MIR320A	BIRC6	SIVA1
ZBTB7A	SLC26A8	SIX3
NDP	WASHC5	SKA1
GNAI3	NPM1	SKA2
PMAIP1	EPS8	SKA3
PPP1CC	DLG1	SKIL
QKI	ANXA1	SKP2
MIR10A	MNS1	SLC16A1
BCL3	CLASP2	SLC1A5
BRIP1	ZMPSTE24	SLC25A5
RNF2	EGFR	SLC26A8
MCM5	FIGNL1	SLC3A2
RB1CC1	XRCC2	SLC6A4
PCBP2	MTNR1B	SLF1
PARD3	CDH3	SLFN11
TBX3	KRT16	SLIT2
S100P	WBP2NL	SLPI
MFGE8	FOXQ1	SLX4
DYNC1H1	JPT2	SMAD4
BUB1	MAPRE1	SMARCA2
MIR338	SIVA1	SMARCA4
CKS1B	BID	SMARCB1
ATP2B4	CDHR3	SMARCC1
SDC2	MIS18A	SMARCC2
FOXC2	TMPRSS2	SMARCD1
ZYG11B	UHRF2	SMARCD2
THAP1	CENPQ	SMARCD3
PLIN2	UTP14C	SMARCE1
KLF1	RPA3	SMC1A
CALM2	NAA60	SMC1B
NODAL	PPP2CA	SMC2
H2AZ1	CPLX4	SMC3
ARID1B	RASA1	SMC4
U2AF1	RAB35	SMC5
S100A10	DDX4	SMC6
MIR494	DNMT3L	SMIM22
PEPD	TUBB3	SMOC2
RNF8	PTPN6	SNAI1
PRDX3	RPS6KB1	SNAP23
ORM1	SMARCC1	SNAPIN
RECQL4	TRIM71	SNCA
GNL3	CLOCK	SND1
LIG3	AMBRA1	SNX33
MIR106A	CLDN9	SON
STAU1	PIM3	SOS1
MIR378A	KIF20B	SOX2
MED1	NSDHL	SOX9
SULF1	SOX21	SPAG5
CUL5	ACTL6A	SPAG8
APLNR	OBSL1	SPAST
MIR429	NDEL1	SPATA17
ETV4	CHMP5	SPATA22
YTHDF1	DDX39B	SPDYA
APOBEC3F	SMC3	SPDYC
VRK1	MOV10L1	SPECC1L
INPP5D	CNTRL	SPHK1
RUNX1T1	CUZD1	SPIN1
CDC37	FZD6	SPIN2A
INO80	SNPH	SPIN2B
TUBG1	HMCN1	SPOUT1
MIR25	C2CD3	SPRY2
KCNH1	cmyc_bin1_human	SPTBN1
KIF2C	DDX11L8	SRA1
DCAF1	ESCO1	SRC
STAG2	CHMP1B	SRPK2
PIM3	CHMP1A	SSNA1
NNMT	TUBB6	SSX2IP
MIR124-3	SENP6	STAG2
NIPBL	AFP	STAMBP
ACLY	TUBB2A	STAT3
SLC6A6	DDX12P	STAT5B
MIR34C	TUBB8B	STAU1
SSTR1	KIF15	STEAP3
LIPA	TOP3B	STIL
SETD2	NTMT1	STK10
TOP2B	HJURP	STK11
ADARB1	IFFO1	STMN1
BRD2	WDHD1	STOX1
ASPM	CIAO2B	STRA8
OTX2	CLASP1	STRADA
ITGAE	CAMK2A	STRADB
PLK2	NIN	STXBP4
EPB41	CRH	SUGT1
CDKL5	USP17L2	SUN1
WTAP	MACROH2A1	SUN2
NAA10	SOSTDC1	SUSD2
DCK	TCIM	SUV39H1
MARCKS	SMPD3	SUV39H2
CCNH	UBR2	SYCE2
HNRNPC	TELO2	SYCP2
KIF14	MAPK12	SYCP3
FGF10	SCRIB	SYF2
PSCA	PKD1	TACC2
ARHGEF2	SMOC2	TACC3
HOTTIP	EDA	TADA2A
SPDYC	PPP1R12A	TADA3
NRF1	DLX3	TAF1
SOX17	KPNB1	TAF10
CBFB	TRPC4AP	TAF2
LPIN1	PKD2	TAF6
CD2AP	RHOB	TAL1
RAB3GAP1	FEM1B	TAOK2
KIR2DL4	E4F1	TARDBP
CXCL14	USP16	TBCD
DUOX2	USP2	TBRG1
MAP2	NEK3	TBRG4
H4C16	BSN	TBX2
SENP1	ARL8A	TBX20
MIR26B	SNAP47	TBX3
MCM3	AMPH	TCIM
TAFAZZIN	L3MBTL1	TDRD1
MIR23B	DDX3X	TELO2
MSI2	PTPN11	TENT4B
CYREN	YY1AP1	TENT5B
HDAC5	CTDNEP1	TERF1
MRTFB	EVI5	TERF2
HSPA2	STAT5B	TERT
PRKCH	PAFAH1B1	TET2
YWHAH	USP22	TFAP4
TRPM4	FANCM	TFDP1
CD27	NECTIN3	TFDP2
FLOT1	MCMDC2	TFDP3
PRC1	EVI2B	TFPT
CXCL11	PARD3B	TFRC
KLK10	EPS8L3	TGFA
USP8	MYH9	TGFB1
CDK8	USP33	TGFB2
KDM5B	KIF13A	TGFB3
ZC3H12A	CLIP1	TGFBR1
SYNE1	SGSM3	TGM1
NFIC	TP53BP1	THAP1
KIF4A	MAEL	THAP5
CALM3	ITGB7	THOC1
MIR495	TBX2	TICRR
PPP3CA	SIRT7	TIGAR
NR0B2	URS00005CACA0_9606	TIMELESS
MATR3	TBCD	TIPIN
ATP2B1	CHMP6	TK1
LASP1	BANF1	TLK1
UBD	HOXC13	TLK2
CCAT1	SH3GL1	TM4SF5
MIR224	SELPLG	TMEM14B
SNHG1	RPS6KA2	TMEM30A
SSRP1	PUM2	TMEM30B
ATG7	TSPYL2	TMEM8B
GOLGA2	EIF2AK4	TMOD3
EIF4A3	APPL2	TMPRSS11A
PPP1R13L	NFIB	TMPRSS4
GFER	PPP2R5B	TNF
EPB41L2	ROPN1B	TOM1L1
MIR146B	TOP2B	TOP2A
FANCI	TRIM10	TOP2B
USP39	ACTB	TOP3A
CEP131	NPY5R	TOPBP1
GRK5	CHMP4A	TP53
VPS35	FCHO2	TP53BP1
ADORA3	VASH1	TP53BP2
STIL	SIPA1	TP53I13
PER1	KCTD11	TP53INP1
RDX	CINP	TP63
RHEB	MEIS2	TP73
SMYD3	RASSF1	TPD52L1
SIAH2	UXT	TPPP
CEP55	NLGN4Y	TPR
SLC7A6	ATR	TPRA1
MIR340	DTX3L	TPX2
FBP1	ZFP36L1	TRADD
BIRC6	URS00000F0F49_9606	TREX1
ACP3	FGF8	TRIAP1
ANAPC1	SIRT2	TRIM21
ACTL6A	UBB	TRIM28
FUT4	SEPTIN9	TRIM32
FOXO4	MSX2	TRIM35
PIM2	TOP2A	TRIM36
USP14	CTDP1	TRIM39
MACROH2A1	ARL8B	TRIM59
MIR134	RNF112	TRIM71
PPP1CB	UNC119	TRIM75
TUBA1B	DCAF13	TRIOBP
CACNA1H	SEH1L	TRIP13
JUND	IQGAP1	TRNP1
CCNB2	RPS15A	TRPV3
MYO5A	CLTCL1	TRRAP
SEPTIN7	IFITM2	TSC1
MX2	IFITM3	TSC2
ACACA	MYO19	TSG101
PCM1	GIT2	TSPYL2
NFYA	PPFIA3	TTC28
BDKRB1	NAGS	TTK
KDM4A	AGMAT	TTN
TACC3	DBT	TTL
DST	BCKDHA	TTLL12
DLL1	OGDHL	TTYH1
PHB2	KCNA2	TUBA1A
MEIS1	PCM1	TUBA1B
MIR449A	MARK4	TUBA1C
KIF22	MYC	TUBA3C
S100A1	TUBB4A	TUBA3D
TBXT	TUBB4B	TUBA3E
RAD23A	TTYH1	TUBA4A
ANAPC7	NLRP5	TUBA4B
BHLHE40	VPS37B	TUBA8
RRM2B	DIS3L2	TUBAL3
ID3	SPIRE1	TUBB
MAF	MAP3K11	TUBB1
DHCR24	LRP4	TUBB2A
MCM6	ROCK2	TUBB2B
S100A11	PRPF19	TUBB3
LIG1	ITGB1	TUBB4A
CDCA8	TUBB	TUBB4B
UTRN	SNCG	TUBB6
CDC23	SNCB	TUBB8
SKIL	CAV2	TUBB8B
SUN2	TP53	TUBD1
PCLAF	SCRN1	TUBE1
APBB1	CALM1	TUBG1
CSNK1E	TRIM59	TUBG2
EGLN3	PDS5A	TUBGCP2
PIWIL1	TLK1	TUBGCP3
SMURF1	PTPN3	TUBGCP4
TRADD	SV2A	TUBGCP5
RFC1	SETD2	TUBGCP6
RAD23B	DDRGK1	TUSC2
SHMT1	CTBP1	TXLNG
CHAF1A	MAPRE2	TXNIP
MIR99A	XPO1	TXNL4A
PLAGL1	FKBP6	TXNL4B
ITGA11	SOS1	TYRO3
CLIC1	SPIN2A	UBA3
STC2	PCNP	UBD
NUDT15	PPM1G	UBE2A
CYTOR	PPP2R3B	UBE2C
CYGB	LSM14A	UBE2E2
UBQLN1	LDB2	UBE2L3
MIR30B	ERH	UBE2S
AKAP12	RABGAP1	UCHL5
CDK14	LGALS1	UHMK1
CUL2	STK10	UHRF1
EMP2	RIMS3	UHRF2
MIR19B1	RIMS4	UIMC1
ABHD14B	SLC6A19	UPF1
AMBRA1	HAVCR1	URGCP
SCN8A	DKK4	USH1C
PSMD10	EPB41L2	USP16
TRIM24	OPRL1	USP17L2
MIR128-1	PLSCR1	USP19
MAP2K6	PDE3A	USP2
APPL1	RAB11FIP3	USP22
CLN3	FMN2	USP26
MUS81	TRAPPC12	USP28
MIR302A	ALKBH4	USP29
NCAPG	PIWIL3	USP3
ELF3	TMPRSS4	USP33
MIR486-1	OTOF	USP37
OLFM4	LLGL1	USP39
SMARCE1	ZBTB17	USP44
CKAP4	PTPA	USP47
RECQL5	KMT5A	USP51
BCL11B	MYBL2	USP8
SPTAN1	RHOA	UTP14C
DAB2	EHMT2	VASH1
MAP3K11	IFITM1	VCP
TPR	CECR2	VPS4A
WNT4	KPNA2	VPS4B
UHRF2	RAD23A	VPS72
E2F7	ARL2	VRK1
SNHG16	CEP164	WAPL
RNF20	MOG	WBP2NL
CDC16	CXADR	WDHD1
KCNIP3	TFAP4	WDR12
FSTL1	PLCG2	WDR5
PKMYT1	ITSN1	WDR6
LAMA2	MADD	WDR76
TFDP1	TPRG1L	WEE1
CSE1L	CLEC4M	WEE2
TRPS1	SEPTIN2	WIZ
CDKN3	DNAJC5	WNT10B
SSBP1	SEPTIN4	WNT3A
CRHR2	NEK10	WNT4
IFITM1	MAPRE3	WNT5A
MCM4	TUBB2B	WRAP73
XAF1	ACTR2	WRN
KDM3A	CTNNB1	WTAP
IMPDH2	MSX1	WWP2
LGMN	LZTS1	XIAP
PDE2A	GHRL	XPC
ASAH1	SEPTIN7	XPO1
PRKAR2A	NGFR	XRCC2
MIR98	SIK1	XRCC3
CDK11B	H1-8	YEATS2
BCAP31	USP51	YEATS4
CCN3	ZNF318	YTHDC2
PUM1	EXD1	YTHDF2
HDAC7	RBM7	YWHAE
CAMK2G	ZFP42	YY1
TRIM27	LIN9	YY1AP1
BRF1	GADD45B	ZBTB17
UBTF	GADD45G	ZBTB49
ZYG11A	SLF2	ZC3HC1
BUB3	SLF1	ZFP36L1
RAD18	TAF1L	ZFP36L2
CIT	BAZ1B	ZFP42
MYOCD	SMC6	ZMPSTE24
MIR590	TENT4A	ZMYND11
CDK12	LDB1	ZNF16
TDG	ACTR3	ZNF268
KTN1	TYRO3	ZNF318
SLC22A3	FBXW11	ZNF324
RCC2	SMARCA4	ZNF655
MASTL	DACH1	ZNF703
GAS1	CLEC4G	ZNRD2
SRA1	SUCLG2	ZNRF4
MYOG	MAP3K8	ZPR1
MIR129-1	CADPS2	ZW10
EGR2	CADPS	ZZZ3
GBF1	EDN3
AGO1	GIPC1
FBXO5	IGFBP5
WNT10B	DUSP3
HSPB8	CYP26B1
CLCN3	NLGN1
PSRC1	LRP5
CSNK1D	STMN1
CCAT2	SND1
BTG1	KAT5
TRRAP	BBS4
CEBPD	GNAI1
MPG	PDXP
SAT1	PPP1R9B
PRKCSH	MICAL3
CTBP2	NEK1
KIF5A	GPR15
CDH11	ARHGDIA
KIF13A	STX19
LAMA1	SYN3
MIR130B	SYN2
POLM	STX11
CELF1	ITSN2
ZER1	UVRAG
TIMELESS	cyclina2-cdk2_human
MCC	FOXE1
ACD	CS
APOBEC3C	INSR
PCNT	STON1
KMT5A	GJA1
TRIP13	ERCC6
FUBP1	FGF7
CASP8AP2	SPTBN1
TNPO1	NDP
MPRIP	SRA1
KCNK9	NOLC1
MELK	PHGDH
EIF4G2	YTHDF2
CKS2	RBM14
SUMO3	DDX11
EFNB1	TRPV3
VDAC2	BLTP1
INCENP	WNT4
PKHD1	LHX2
DCLRE1C	KAT2A
MAFB	PACSIN1
ACVR1B	ING4
SMOX	MSH6
PDCD5	BECN1
BANF1	KAT2B
TADA3	SPRY1
COL4A2	PTP4A1
CLSPN	STEAP3
TUBB2A	SMIM22
KLF9	TUBA1A
TRPV3	PTPRK
TRIB1	EXT1
MIR1246	TRIM37
AMOT	TLE6
SPTBN1	URS00004DC6C5_9606
KLF10	ASL
CDK2AP1	SUCLG1
SLC8A3	NLGN4X
CARD11	NIPBL
PREP	AP3M2
EML4	AP3B2
ANAPC2	STON2
BIK	ANK3
GLRX	HDAC3
EGLN2	PARP9
KAT8	EDNRA
MIAT	FUZ
NUP214	TTN
STK3	CPLX2
AKAP9	SSNA1
DDX6	SNAP29
BAG6	PTPRN
MIR181A2	TDRD1
ELL	CH25H
SMARCD3	RNF167
ZBTB33	SNX9
CAMKK2	SYNJ2
NEK1	TGFB2
MIR328	LGR4
FNDC3B	SOX18
YTHDC2	RBM38
NOLC1	ALX4
SEPTIN4	ING2
RPL11	IST1
CTNNBIP1	SLC16A1
TNFAIP8L2	AKT1
CDC14A	DNAJC6
TYRO3	PPP3CA
DBF4	NEK4
HYAL1	PPP1R13L
MIR370	ESCO2
PAF1	TENT5B
FAT1	BCKDHB
HDAC11	IDH2
AIF1	SLC25A15
SMPD2	FH
NSUN2	SLC25A2
BCAT1	ARK2N
RBBP7	BAG6
GJA4	USP8
ANAPC11	FOXA1
TUBB4A	SYN1
PELP1	SLIT3
CARD14	UNC13A
KMT2E	TRIM21
ACTR2	IGF1R
PIWIL2	GADD45A
PPP5C	SRPK1
AMFR	RRP8
TNRC6A	PCLO
GAK	SLC20A2
ANAPC5	SIGLEC1
MIR485	CLTC
SMARCC1	MOK
WWP2	HES1
WNT2	AFAP1L2
CWF19L2	TTLL12
ICAM3	NSG1
MIR34B	SYT8
HIP1	DRD3
MIR135B	CHD3
DDAH1	THAP1
HLTF	NECTIN2
GFI1	FOXG1
TGIF1	URS00003F2D94_9606
APOBEC3H	PDGFA
CIRBP	TOP1
DMC1	GBF1
TCOF1	WNT5A
PPARGC1B	PIBF1
PTPRA	PTX3
PPP2R2A	PAXIP1
SON	EPB41
FOXF1	HBP1
PSMD2	ERC2
SLC25A5	UNC13C
PEG10	GLI2
PIP	GAK
HNRNPH1	PIAS4
PDCD6	RECQL5
TEAD4	CCNC
RNLS	ZNRF4
GRB7	PMF1
LCP2	RPRD1B
MIR20B	TADA3
RACGAP1	ASCL1
ERO1A	INSM1
RALBP1	CLEC5A
TRIM32	SYT5
MOS	CPLX1
CCNF	KRT18
ABCB5	IL1A
HSPB2	ADORA2A
GDAP1	HNRNPU
GADD45G	WDR12
DDX21	PIN1
MIR361	MRPL41
CHKA	KPNA3
TM6SF2	CTCF
PPP1R15A	NMT2
KAT7	SPIN2B
CBX1	DHTKD1
NDUFA13	XPR1
MIR196A1	NHERF1
KIF15	FES
TBX1	PLEC
ABCB6	ERCC4
MTA3	RTEL1
GADD45B	TERF2
HOXB7	ITGB5
CCNG2	SOX15
LRPPRC	PLEKHA1
ESRRB	SETDB2
TMPO	YEATS4
LAMA4	CYLD
MIR423	STRADA
CIC	PIWIL4
ANTXR1	NUDT15
CCNG1	FSHR
E4F1	POGZ
MIR373	INSM2
KLF11	BOLL
CHD8	NAGLU
MIR196B	CPLX3
AURKC	GRK5
EHMT1	DOC2B
MIR124-2	STX2
TUBB4B	HLA-G
SNRNP200	AICDA
FOXQ1	IGF2
PSMD9	RGS14
USP11	PTGDS
ANTXR2	IFIT5
HELLS	TSG101
NMT1	RUNX3
DNAJB6	HTT
MIR217	UBE2I
EPS8	NECTIN1
TSPY1	PRRT2
FARSA	PHACTR4
CACNA1G	SYT12
RNF31	RPH3A
MIR381	ZNF268
MAPK13	TP73
HIC1	TRIOBP
IER3	PTN
ACTR3	TXNL4A
EIF5	KLHL42
MIR455	KATNA1
APLP2	PES1
OFD1	ERCC6L
HEPACAM	DCLRE1A
S100A2	MAPK4
CCNE2	USP39
ANAPC4	NUP214
IKZF3	SENP5
EBI3	JADE3
VPS4B	RPL23
CIB1	FIGN
PLCD1	MVB12B
PPP6C	CSNK2A2
CRNDE	CSNK2A1
SPDYE6	SH3GL3
AKAP8	DOC2A
VPS13C	PVR
PIAS4	A2M
HOXA5	FCN3
MIRLET7C	ZBED3
ANLN	HPGD
MYL2	PROX1
COMMD1	PDGFRB
CENPJ	GDF10
ORC1	PLA2G10
UCHL5	BIRC8
ATF1	TRIM26
PPM1A	CHTF8
MIR199A2	DSCC1
KDM4B	HOXC9
TKTL1	TFDP2
TIGAR	DRG1
EIF3E	HEXIM2
AFF1	AUNIP
MIR301A	RPA1
ARHGAP24	RMI2
CHMP2B	SMARCAD1
LMNB2	ROBO2
KIF21A	GIT1
ZMPSTE24	SPHK1
CAD	PLD2
PHF6	NAPA
PCK1	SPIN1
H3C14	MLH1
USF2	SIX3
PSME1	KPNA6
ARID2	NAT10
USP24	INHA
USP18	CRY1
GADD45GIP1	FBXO4
CHMP1A	FBXW7
SBDS	CHRNB2
ADRM1	LGMN
FBL	ROCK1
CEP120	EGF
ATF5	DAPK3
SPAG5	BMP7
MYCBP2	PRR5
PDLIM7	ZC3HC1
CELF2	DNM1
PINX1	CLTA
RIF1	ATP6V1E1
PTP4A1	SLC1A5
MEIS2	SYP
SNAP23	SYNDIG1
SPDEF	IDH1
ERH	INCA1
ASF1A	PIP5K1C
SUN1	PRICKLE1
TRPV5	ADORA1
CAMK4	LRP6
ZBTB17	SNAP23
KMT2B	TBX20
NEUROG3	SNAI1
KNL1	HMGA2
AIPL1	GTF2B
E2F6	LIMK2
UBE2M	SLC39A5
DIRAS3	CANX
RFC5	CASP3
MAD2L2	SPCS1
TOP3A	LIN54
TUBA1C	BANP
GNAZ	TXNL4B
MIR296	SLC52A2
RPS15A	GADD45GIP1
MIR372	CHAF1B
PIK3R3	CHAF1A
RAE1	SLC52A1
TAF15	USP6NL
ST8SIA1	APEX2
GABPA	CKB
PON3	MRI1
CHAF1B	RBPJ
NUP62	RAN
CETN2	CDH2
HOXA13	BAP1
NIN	CALR
TP53INP1	NOTCH1
ACTL6B	RPSA
BRD9	APIP
EEA1	CD2AP
MEF2D	SMO
SYCE2	SGPL1
ZFHX3	ING5
RPL6	SPAG8
BCL2L12	RAB3B
GRB10	AP3S2
ZFX	NEK7
SLX4	SYT2
ALOX15B	CDK5R2
DLGAP5	ZNF703
TSPYL2	ABL1
ADRA1B	CDK5R1
ARHGDIB	TP63
LAMTOR5	AMH
RBM8A	NOX5
MIR342	ASAH2
SLC19A2	EXO1
PRKACB	IPO7
RBCK1	SNX3
CDK5RAP2	BMPR1B
SLFN11	PAK4
XRN2	BSG
TMPRSS4	BLOC1S6
CCNC	FA2H
UBE2T	SLC18A1
RMRP	MAPK14
SUGT1	UPF1
ORC2	WNK1
RPS27A	WASL
SMARCC2	ADNP
PNPLA6	CSNK2B
NEK6	FGFR2
MIR191	IGF1
MCM8	DNM3
SENP6	SDHAF2
RND3	HACE1
CERS2	ANPEP
KLF15	MRC1
STEAP3	MMP2
CACYBP	PDGFB
MAP4	EDN1
STK38	TPPP
ETV5	PPID
MIR194-1	PIK3R4
ECRG4	AATF
PTPN3	HOXD10
SMARCD1	SH3GLB1
ADAMTS9	PTPRC
PSMD14	BIN1
MAP2K3	PPIA
PIBF1	EFNB2
ASH2L	CIB1
SIPA1	SNAP91
RPL3	SLPI
YBX3	AP2S1
SMC5	ATP6V1C1
SF3B2	AP2B1
GOLGB1	TUSC2
CDK5RAP3	ATP6V1G2
ICOSLG	RAB27B
VPS4A	OTC
RFC4	PER3
MYBBP1A	DLST
CDK11A	BCKDK
UBE2S	ARG2
RAD51D	SMARCA5
USP19	LPIN1
MNAT1	NUDT16
PPA1	ARF6
CDK18	MSTN
NDEL1	EIF4G2
PRMT6	IL10
KIF23	DKK1
MAP3K20	OGDH
MACF1	TRIM8
PRKAG1	TRIM62
PTPRK	TNFAIP6
PHF8	EPS15
FAF1	PPIE
HUS1	ATP6V1F
MAGEA4	NR2E1
TLK1	FAP
MIR30E	ATG16L2
H3C4	ENOPH1
PAK5	ACO2
PRKAR2B	FAM111A
H1-2	TMEM39A
MADD	NF1
MIR148B	TBRG4
RASSF2	SPOUT1
MN1	CCDC124
DAPK3	SIAH1
PPP2CB	AXL
RBM5	FZD4
FBXW8	PLD6
MIR16-2	PPP5C
PLAC1	PPP2CB
H1-5	NLRP2B
C9	NUPR1
NAT10	HAS2
SYNE2	NR2F2
PPP2R2B	ITGB6
UFD1	PPP1CC
CDK10	RIMS1
HOXD10	RIMS2
IRS4	URS000014D9C1_9606
NEK9	MAP2K6
HOXB9	PIK3C3
STOX1	BST2
PLA2G10	ADCYAP1
GABPB1	MYB
NOP53	SH3GL2
CDK16	SLC7A1
GSPT1	STAU1
NLK	ATP6V1D
MIR216A	STK11
DNER	SDCBP
MCM10	P4HB
ESRP1	CTBP2
LIN9	RNF2
SART3	PIWIL1
FOXD3	DAB2IP
HNRNPUL1	TBX3
HBP1	VAPA
KDM2B	HDAC1
TM4SF5	PRKCB
GCM1	FCN1
TS546	CSNK1D
CTDP1	ALOX15B
AFAP1-AS1	CSF2
CSTF2	MDK
EPHB6	FOXC1
CLTA	ICAM1
MIR383	TRIM11
RSF1	ZZZ3
TBC1D4	ZNF502
USP28	MAPK6
GOLIM4	DIRAS3
C7	EID1
TES	LMNA
SGSM3	FLNA
ZFP36L1	RHEB
MARK4	IFNA2
MIR377	SPRY2
RIOX2	BCL2L1
COPS6	MED1
ULBP2	ZBTB49
TWIST2	MID2
ADNP	CCNT2
TBX20	TAF6
RPA3	NCOR1
MIR638	ADARB1
HOXA11-AS	APAF1
USH1C	MYOG
PES1	SRPK2
ASF1B	TRIM25
RNF4	TNFRSF4
MIR184	SLC32A1
IREB2	ARG1
DUSP3	GPER1
HJURP	HDAC2
RAPGEF1	OPRK1
PARP2	ASS1
GPRC5A	CEBPA
PRPF4B	GABRB1
ANXA7	EFNB3
CDCA3	PAX6
PPP2R5C	TSKU
HPN	HHEX
BRINP1	PSMD10
RCHY1	IKZF1
RALB	GSN
FGF4	kiaa0409-suv39h1_human
BHLHE41	TLK2
RPN2	CDK5RAP1
[truncated: 1,559 more rows]

## Sheet: G0-G1
NCBI	GO	G0/G1 : common			[DEG+] and [G1/G0]		[DEG-] and [G1/G0]
FOS	ACTB	ACTB			FOXO4		ANXA1
ZFP36	ACTL6A	ACTL6A	56 genes				SOX2
RGS2	ACTL6B	ACTL6B
TP53	ACVR1	ANXA1
CDKN1A	ACVR1B	ARID1A
EZH2	ADAM17	ARID1B
CDKN1B	ADAMTS1	ARID2
CCND1	AIF1	BCL2
PTEN	AKT1	BCL7A
RB1	AMBRA1	BCL7B
EGFR	ANKRD17	BCL7C
CTNNB1	ANXA1	BRD7
MYC	APBB1	CCND1
NOTCH1	APC	CCND3
CDK2	APPL1	CCNE1
APP	APPL2	CDC25A
BCL2	ARID1A	CDC6
CDKN2B	ARID1B	CDK2
CDK4	ARID2	CDK3
SMARCA4	ATM	CDK4
MTOR	ATP2B4	CDKN1A
HLA-G	BACH1	CDKN1B
ARID1A	BCAT1	CDKN2B
ESR1	BCL2	CHEK1
TERT	BCL7A	CHEK2
PLK1	BCL7B	CRLF3
CCNE1	BCL7C	DPF1
ERBB2	BID	DPF2
CHEK1	BRD4	DPF3
SMARCB1	BRD7	E2F2
CDC25A	BTN2A2	EGFR
BRCA1	CACNB4	EZH2
CCNB1	CACUL1	FBXW7
STK11	cak_human	FOXO4
GSK3B	CAMK2A	MYC
SKP2	CASP2	PBRM1
ACTB	CCL2	PHF10
SOX2	CCNA2	PTEN
MIR29A	CCND1	RB1
MAPK14	CCND2	RBL2
TWIST1	CCND3	RHNO1
HMGB1	CCNE1	RRM1
SERPINE1	CCNE2	RRM2B
CAV1	CCNG1	SKP2
SMARCA2	CCNH	SMARCA2
FBXW7	CDC25A	SMARCA4
RELA	CDC34	SMARCB1
BRD7	CDC6	SMARCC1
TP63	CDC7	SMARCC2
PARP1	CDC73	SMARCD1
ZNHIT1	CDK1	SMARCD2
APOL1	CDK10	SMARCD3
ADIPOQ	CDK14	SMARCE1
RRM1	CDK15	SOX2
PROM1	CDK16	TERT
CCND3	CDK17	TP53
HRAS	CDK18
BMI1	CDK2
STAT1	CDK2AP2
MIR155	CDK3
CHEK2	CDK4
PBRM1	CDK5
MED1	CDK6
ARID1B	CDK7
POU5F1	CDKN1A
HMOX1	CDKN1B
MIR503	CDKN2A
ACTL6A	CDKN2B
SMARCC1	CDKN2C
FOXO1	CDKN2D
SOD2	CDKN3
MAPK8	CENPJ
SMARCE1	cenpj-stil_human
ANXA1	CHEK1
INS	CHEK2
HSPA5	CPSF3
MIR29C	CRADD
MIR214	CRLF3
CDK3	CRNN
MIF	CTDSP1
MEG3	CTDSP2
IGFBP3	CTDSPL
INSR	CUL1
DPF2	CUL2
MIR122	CUL3
MECOM	CUL4A
MIR451A	CUL4B
HSPB1	CUL5
FOXO3	CYP1A1
UHRF1	DACT1
BSG	DBF4
SMARCC2	DCUN1D3
PPARA	DDR2
GATA6	DDRGK1
PAX6	DDX3X
RPL23	DLG1
ARID2	DPF1
DAB2IP	DPF2
CYP27B1	DPF3
FLT1	E2F1
VCP	e2f1-tfdp1_human
SMARCD1	E2F2
DKK1	E2F3
MIR424	E2F4
H2AX	E2F6
DUX4	E2F7
CAPN3	ECD
SMARCD3	EGFR
PRKCD	EIF4E
HDAC6	EIF4EBP1
DNMT3A	EIF4G1
IRS1	ESRRB
CDC6	EZH2
PHGDH	FAM107A
PARK7	FAM83D
FOXO4	FBXO31
DPF3	FBXO7
TSC2	FBXW7
NDRG1	FGF10
RRM2B	FHL1
FZR1	FOXO4
CAT	GFI1
PVT1	GFI1B
AKT2	GIGYF2
SMARCD2	GJC2
MIR149	GLI1
MIR15B	GML
NR1I2	GPNMB
NOTCH2	GPR132
PHF10	GPR15LG
RBL2	GSPT1
SIRT6	GTSE1
BAG3	HINFP
NGFR	HYAL1
MIR182	ID2
DPF1	ID4
ACTL6B	INHBA
MIR133A1	INO80
PHB1	IQGAP3
TNFSF15	ITGB1
ECRG4	JADE1
BCL7A	KANK2
TSC1	KCNA5
CCNC	KHDRBS1
VTCN1	KIF14
CDK5R1	KLF11
CFL1	KLF4
E2F2	KMT2E
CRKL	LATS1
MYBBP1A	LATS2
PAX3	LSM10
MIR10B	LSM11
KLF6	MAP3K11
BCL7B	MBLAC1
NHERF1	MDM2
ZBTB17	MEPCE
YWHAG	METTL13
PTPA	MLF1
MYBL2	MN1
EFEMP1	MNAT1
GMNN	MTBP
MIR192	MUC1
MYO6	MYC
BCL7C	MYO16
FZD7	NACC2
KDM5B	NANOGP8
NR5A2	NPAT
DLL4	PAF1
IRF8	PAGR1
IKZF3	PBRM1
PLK4	PHB2
BIRC7	PHF10
MIR7-1	PHF8
SMPD3	PIAS1
FHL2	PIDD1
MIR1-1	PIM2
WNT2	PKD1
MCM5	PKD2
MIR423	PLCB1
SOX15	PLCG2
MIR449A	PLK2
CRNDE	PLK3
NUPR1	PLK5
MIR194-1	PLRG1
WDR6	PML
MIR574	POLE
EHMT1	PPP2CA
HIC1	PPP3CA
TP53INP1	PPP6C
STRADA	PRAP1
PPP2R5B	PRKDC
CRLF3	PRMT2
RRP8	PSME1
ZNF503	PSME2
GHET1	PSME3
VASH2	PTEN
GRHL3	PTPN6
RHNO1	RB1
SLC39A5	RBBP8
PBXIP1	RBL1
MIR194-2	RBL2
RNF112	RCC1
CBLL1	RDX
BLACAT1	RFWD3
CDKL3	RGCC
NEWENTRY	RHNO1
	RHOU
	RPA2
	RPL26
	RPS27L
	RPS6
	RPS6KB1
	RPTOR
	RRM1
	rrm1-rrm2_human
	rrm1-rrm2b_human
	RRM2
	RRM2B
	SASS6
	SDE2
	SKP2
	SLFN11
	SMARCA2
	SMARCA4
	SMARCB1
	SMARCC1
	SMARCC2
	SMARCD1
	SMARCD2
	SMARCD3
	SMARCE1
	SOX2
	SPDYA
	STIL
	STOX1
	STXBP4
	SUSD2
	SYCP2
	SYCP2L
	TAF1
	TAF10
	TBX2
	TCIM
	TERT
	TFDP1
	TFDP3
	TM4SF5
	TMEM14B
	TP53
	TREX1
	TRIAP1
	TRIM39
	TRIM71
	UBE2E2
	URS000005A8ED_9606
	URS00000E5433_9606
	URS00000F6E49_9606
	URS0000101689_9606
	URS000016D2D4_9606
	URS0000170CF4_9606
	URS000019B0F7_9606
	URS00001E3523_9606
	URS000024463E_9606
	URS0000272A3D_9606
	URS0000298BA3_9606
	URS00002C11C3_9606
	URS00002C6949_9606
	URS00002E857A_9606
	URS00002F4D78_9606
	URS000032BD73_9606
	URS00003A19A3_9606
	URS00003D1AE3_9606
	URS0000497496_9606
	URS00004996E9_9606
	URS00004AD914_9606
	URS00004BCD9C_9606
	URS00004C9052_9606
	URS0000527228_9606
	URS000059C31C_9606
	URS00005DBAF3_9606
	URS0000759ECA_9606
	URS000075A42A_9606
	URS000075DB2F_9606
	URS000075DC5B_9606
	USP26
	USP29
	USP37
	WAC
	WEE1
	ZNF324
	ZNF655
	ZPR1

## Sheet: G1
NCBI	GO	G1 : common			[DEG+] and [G1]		[DEG-] and [G1]
TAF1	ACTB	ADAM17			HYAL1		ANXA1
STAT3	ACTL6A	AKT1	135 genes		PML	4 genes	CCNE2	8 genes
GSPT1	ACTL6B	AMBRA1			SUSD2		CDC73
CDK1	ACVR1	ANXA1			SYCP2		ID4
SKP2	ACVR1B	APBB1					KLF4
FOXM1	ADAM17	APC					PLK2
TP53	ADAMTS1	ARID1A					RGCC
GSPT2	AIF1	ATM					SOX2
FOS	AKT1	ATP2B4
CDKN1A	AMBRA1	BCL2
CCND1	ANKRD17	BID
EGFR	ANXA1	BRD4
PTEN	APBB1	CCL2
CDKN1B	APC	CCNA2
CCNG1	APPL1	CCND1
EZH2	APPL2	CCND2
CDKN2A	ARID1A	CCND3
E2F1	ARID1B	CCNE1
AKT1	ARID2	CCNE2
MYC	ATM	CCNG1
RB1	ATP2B4	CDC25A
RBBP7	BACH1	CDC6
LOC643855	BCAT1	CDC7
TGFB1	BCL2	CDC73
IL6	BCL7A	CDK1
DBF4	BCL7B	CDK2
CDKN2B	BCL7C	CDK2AP2
TNF	BID	CDK3
CTNNB1	BRD4	CDK4
CRP	BRD7	CDK6
CDK2	BTN2A2	CDK7
BRCA1	CACNB4	CDKN1A
ATM	CACUL1	CDKN1B
ESR1	cak_human	CDKN2A
APOE	CAMK2A	CDKN2B
APP	CASP2	CDKN2D
ERBB2	CCL2	CDKN3
IL10	CCNA2	CHEK1
SCAPER	CCND1	CHEK2
MTOR	CCND2	CRLF3
AR	CCND3	CRNN
BCL2	CCNE1	CTDSPL
CASP3	CCNE2	CUL1
IGF1	CCNG1	CUL3
CCNA2	CCNH	CUL4A
HIF1A	CDC25A	CUL4B
CCNE1	CDC34	CYP1A1
KRAS	CDC6	DBF4
BRAF	CDC7	DDRGK1
TERT	CDC73	DDX3X
CDK4	CDK1	DPF2
ADIPOQ	CDK10	E2F1
IFNG	CDK14	E2F6
PTGS2	CDK15	EGFR
HLA-G	CDK16	EIF4G1
BRCA2	CDK17	ESRRB
CCL2	CDK18	EZH2
MAPK1	CDK2	FAM83D
MDM2	CDK2AP2	FBXO31
CDK6	CDK3	FBXW7
NOTCH1	CDK4	FHL1
APC	CDK5	GLI1
CDH1	CDK6	GPR15LG
CHEK1	CDK7	GSPT1
MMP2	CDKN1A	HINFP
CCNB1	CDKN1B	HYAL1
IL18	CDKN2A	ID4
PLK1	CDKN2B	INHBA
NPM1	CDKN2C	INO80
CDC25A	CDKN2D	ITGB1
VDR	CDKN3	KHDRBS1
SIRT1	CENPJ	KLF4
RUNX1	cenpj-stil_human	LATS1
BIRC5	CHEK1	MAP3K11
ATR	CHEK2	MBLAC1
ESR2	CPSF3	MDM2
SOX2	CRADD	METTL13
PARP1	CRLF3	MLF1
CYP1A1	CRNN	MN1
FAS	CTDSP1	MUC1
MAPK14	CTDSP2	MYC
PPARG	CTDSPL	NANOGP8
ITGB1	CUL1	NPAT
CXCR4	CUL2	PAF1
MUC1	CUL3	PAGR1
JAK2	CUL4A	PBRM1
GSK3B	CUL4B	PHB2
FOXP3	CUL5	PIDD1
HMOX1	CYP1A1	PLCB1
CTLA4	DACT1	PLCG2
INS	DBF4	PLK2
MAPK3	DCUN1D3	PLK3
MIF	DDR2	PML
SERPINE1	DDRGK1	POLE
CXCL12	DDX3X	PPP6C
ITGB3	DLG1	PRKDC
CCND2	DPF1	PTEN
CCND3	DPF2	RB1
HMGB1	DPF3	RBBP8
AURKA	E2F1	RBL1
HRAS	e2f1-tfdp1_human	RCC1
GJA1	E2F2	RFWD3
MIR29A	E2F3	RGCC
INSR	E2F4	RPA2
STK11	E2F6	RPL26
SMARCA4	E2F7	RPS6
H2AX	ECD	RPS6KB1
KLF4	EGFR	RRM1
RELA	EIF4E	RRM2
CHEK2	EIF4EBP1	SASS6
PRKDC	EIF4G1	SKP2
RAD51	ESRRB	SMARCA2
MIR21	EZH2	SMARCA4
MKI67	FAM107A	SMARCB1
TP53BP1	FAM83D	SMARCE1
UHRF1	FBXO31	SOX2
AGER	FBXO7	SPDYA
IGF1R	FBXW7	STIL
MIR34A	FGF10	STXBP4
APOA1	FHL1	SUSD2
YAP1	FOXO4	SYCP2
TNFSF10	GFI1	SYCP2L
NBN	GFI1B	TAF1
ERCC1	GIGYF2	TBX2
SMARCB1	GJC2	TCIM
MLH1	GLI1	TERT
MALAT1	GML	TFDP1
PRNP	GPNMB	TM4SF5
SP1	GPR132	TP53
RAC1	GPR15LG	TREX1
MAPK8	GSPT1	TRIM39
JUN	GTSE1	TRIM71
FGF2	HINFP	USP37
FBXW7	HYAL1	WEE1
MIR155	ID2	ZPR1
PRKN	ID4
STAT1	INHBA
RHOA	INO80
TOP2A	IQGAP3
GLI1	ITGB1
SOD2	JADE1
LMNA	KANK2
CAV1	KCNA5
GCG	KHDRBS1
HSPB1	KIF14
TP63	KLF11
KDR	KLF4
SRC	KMT2E
PROM1	LATS1
PIN1	LATS2
AMH	LSM10
ARID1A	LSM11
HSPA5	MAP3K11
HOTAIR	MBLAC1
AHR	MDM2
FOXO3	MEPCE
BRD4	METTL13
FOXO1	MLF1
CDC73	MN1
FLT1	MNAT1
PPARA	MTBP
BMI1	MUC1
TP73	MYC
HGF	MYO16
CASP7	NACC2
MIR145	NANOGP8
IFNB1	NPAT
TWIST1	PAF1
CSNK2A1	PAGR1
KMT2A	PBRM1
MIR26A1	PHB2
CDC6	PHF10
MIR29C	PHF8
RPS6KB1	PIAS1
EGR1	PIDD1
YBX1	PIM2
PARK7	PKD1
FGFR2	PKD2
MEG3	PLCB1
ADAM17	PLCG2
DKK1	PLK2
ANXA1	PLK3
BSG	PLK5
RUNX2	PLRG1
RASSF1	PML
NRG1	POLE
CUL1	PPP2CA
PAX6	PPP3CA
OGG1	PPP6C
MICA	PRAP1
ITGAV	PRKDC
PKM	PRMT2
PML	PSME1
CDC7	PSME2
CEBPA	PSME3
PLAUR	PTEN
OXTR	PTPN6
CUL4A	RB1
HSPA8	RBBP8
WEE1	RBL1
POLE	RBL2
PRKCD	RCC1
VCP	RDX
DNMT3A	RFWD3
ANGPT2	RGCC
SIRT6	RHNO1
AFP	RHOU
CENPA	RPA2
CNR1	RPL26
MIR16-1	RPS27L
MYCN	RPS6
PDGFRA	RPS6KB1
NFKBIA	RPTOR
MIR214	RRM1
MIR221	rrm1-rrm2_human
HDAC6	rrm1-rrm2b_human
MIR27A	RRM2
IRS1	RRM2B
HNF4A	SASS6
STMN1	SDE2
FZR1	SKP2
CUL3	SLFN11
SOX9	SMARCA2
XRCC5	SMARCA4
RRM1	SMARCB1
CDC25B	SMARCC1
TIMP2	SMARCC2
INHBA	SMARCD1
CD34	SMARCD2
BTRC	SMARCD3
RBBP8	SMARCE1
TSC2	SOX2
SMARCA2	SPDYA
MIR17	STIL
MIR195	STOX1
ABCG1	STXBP4
SAMHD1	SUSD2
DDX3X	SYCP2
NR1I2	SYCP2L
CTCF	TAF1
ABCC1	TAF10
LIF	TBX2
ROCK1	TCIM
MCM2	TERT
XRCC6	TFDP1
PLAT	TFDP3
HDAC3	TM4SF5
MIR503	TMEM14B
MAP2K1	TP53
CAT	TREX1
CASP9	TRIAP1
CDKN2B-AS1	TRIM39
PVT1	TRIM71
MIR451A	UBE2E2
CD38	URS000005A8ED_9606
CCNA1	URS00000E5433_9606
EIF2AK2	URS00000F6E49_9606
PRMT5	URS0000101689_9606
PRMT1	URS000016D2D4_9606
CUL4B	URS0000170CF4_9606
MIR15A	URS000019B0F7_9606
AQP1	URS00001E3523_9606
NANOG	URS000024463E_9606
PDCD4	URS0000272A3D_9606
CDC20	URS0000298BA3_9606
BLM	URS00002C11C3_9606
NGFR	URS00002C6949_9606
TOP1	URS00002E857A_9606
EIF4G1	URS00002F4D78_9606
DEFB4A	URS000032BD73_9606
CSF2	URS00003A19A3_9606
BID	URS00003D1AE3_9606
RRM2	URS0000497496_9606
CDT1	URS00004996E9_9606
CDKN2D	URS00004AD914_9606
RBX1	URS00004BCD9C_9606
SPHK1	URS00004C9052_9606
PIM1	URS0000527228_9606
SMAD7	URS000059C31C_9606
MIR203A	URS00005DBAF3_9606
PBRM1	URS0000759ECA_9606
CDKN1C	URS000075A42A_9606
MECOM	URS000075DB2F_9606
CDK9	URS000075DC5B_9606
NR4A1	USP26
KAT2B	USP29
WWOX	USP37
NEK2	WAC
GPC3	WEE1
GAS5	ZNF324
MIR30A	ZNF655
NR1H3	ZPR1
PTTG1
FEN1
KHDRBS1
PLCG2
CNR2
TSC1
MTA1
PHB2
RAN
VCAN
BAG3
ATP2B4
AKT2
IQGAP1
CFL1
TRPC1
NOTCH2
TOPBP1
MAP3K11
HK2
MIR10A
PHB1
ANO1
MYBL2
MIR182
PAX3
LATS1
ARG1
SPI1
SMARCE1
EEF1A1
APOBEC3B
RPS6
COL18A1
PHGDH
DDX5
DUX4
MIRLET7A1
DCTN1
MDC1
RCC1
POU2F1
PIK3CD
GADD45A
FOXP1
RPA2
PLK4
TREX1
ERCC6
NHERF1
MIR10B
CCNE2
DYRK1A
TFF1
PABPC1
DLL4
PLCB1
IGFBP7
MIR20A
TFDP1
MIR149
APBB1
GHSR
CDK7
FHL1
BTG2
TFEB
RAD18
EFEMP1
MIR15B
KCNN4
UNG
CIP2A
ESRRB
CKS1B
ID4
DEK
YWHAG
ABCC6
PLK3
GMNN
CBX3
MIR27B
MIR92A1
MSX1
CRKL
MYO6
KNG1
H4C16
RBL1
UBE2C
SRSF3
MN1
PLK2
HCFC1
MIR101-1
RPS6KA3
MAP2K2
ZC3H12A
RUNX1T1
EXO1
TBX2
PPP2R1A
TNFRSF4
BIRC7
MT2A
MIR107
FHL2
NEDD9
MIR1-1
NIPBL
SUZ12
MCPH1
IRF8
PAF1
MCM4
XRCC2
TNKS
PLIN2
KDM5B
INPPL1
ECRG4
PCLAF
RNF8
DTL
CCNG2
KMT5A
MCM6
ODC1
IMPDH2
MCM5
RAD9A
SND1
VRK1
CAPRIN1
STIL
ECT2
SMYD3
PPP1R13L
FAM83D
MIR486-1
AKAP8
ACP3
CDC45
SIRT7
ETV4
FBXO31
TBX3
CDK3
HYAL1
PSMD2
PDCD6
RGCC
CRNN
AMFR
PPP2R2A
NUPR1
TGIF1
E2F6
ASNS
WNT4
INO80
CDK12
PRC1
KCNK2
PPP6C
KLF9
CDH11
MIAT
MIR196A1
IKZF3
FUBP1
MIR193B
NPAT
MIR129-2
FOXF1
CHD8
CDKN3
MIRLET7C
AMBRA1
RB1CC1
CCNC
CLCN3
SLBP
FOXQ1
DPF2
RAD51B
MIR342
MIR873
HOXA11-AS
ADRM1
CDCA5
SBDS
MIR194-1
WNT2
ANTXR1
RSF1
HIC1
NEK1
KAT7
METTL13
RIF1
MIR574
RMRP
TM4SF5
USP1
SRRT
GABPA
ETF1
YBX3
MIR377
MIR148B
TCIM
USP37
MCM10
ZFX
NASP
ZPR1
HEPACAM
MIR490
SUSD2
ORC1
BRCC3
MIR92A2
ORC2
ATG4B
RNF7
MIR4435-2HG
STRAP
PRM1
WDHD1
KIF15
DDRGK1
EMP1
ESRP1
EIF3H
ROMO1
PTP4A1
MIR383
RPL29
AMD1
FOLR2
FGF4
PIM3
STXBP4
FBXO5
NANOGP8
SPDYA
GADD45GIP1
CDK2AP1
EPHB1
ELK3
OIP5
SASS6
MLF1
SLC7A7
RPL26
SEMA3B
FGF18
RSL1D1
E2F8
TLK1
CDK5RAP3
GHET1
UHRF2
KCNN2
NEK7
MFAP5
TRIM3
FRK
HP1BP3
CTDSPL
CDCA2
DEPDC1
TRIM39
GRHL3
SAE1
LOC106804547
CRLF3
EBF3
NEK11
KHDRBS3
TRO
RMI1
VPS13C
SELENOF
SELENOW
RFWD3
PAGR1
LY6E
WBP2
VASH2
MT1G
CGGBP1
IFI30
HINFP
TRIM71
PTP4A2
AIFM2
LRWD1
NFE2L3
LZTS2
CCNY
MIR194-2
KDM8
FOXE3
FKBP14
MIR302B
LNX1
PIDD1
RNMT
UNC93B1
CCNK
NME4
FOXN3
SUV39H2
IARS2
RNF123
MIR501
NUP37
GPR15LG
ABRAXAS2
SELENOH
CENPN
RNF138
MIR944
ARL6IP1
USP32
CDK2AP2
RTKN2
ZBTB4
GPR137
TMPRSS11A
PHF20L1
POLR3D
CDKL3
RPRD1A
LINC00963
SYCP2
FAM72A
SYCP2L
HELB
CHP2
TLCD3A
CINP
DUXAP10
TCP10L
SNAPC2
ELMO3
GJB5
GPATCH2
STK35
ARID5A
MIR1202
MFSD12
FAM110B
CKS1BP7
TRMT9B
NEWENTRY
CDK6-AS1
TMEM168
FAM110C
ORS8
MBLAC1
DBX2
KRTAP2-3
FAM86B3P
ORI6
MIR6883

## Sheet: G1-S
NCBI	GO	G1/S : common			[DEG+] and [G1/S]		[DEG-] and [G1/S]
ATR	ACTB	ADAM17			PKD1		KLF4
WEE1	ACTL6A	AKT1	56 genes				PLK2
TP53	ACTL6B	APC					SOX2
CDKN1A	ACVR1	ARID1A
BRCA1	ACVR1B	ARID1B
E2F1	ADAM17	ARID2
CCND1	ADAMTS1	BCL2
EGFR	AIF1	BID
CDKN1B	AKT1	BRD4
CDK2	AMBRA1	CCL2
CDKN2A	ANKRD17	CCNA2
CDK1	ANXA1	CCND1
EZH2	APBB1	CCNE1
PTEN	APC	CDC25A
RB1	APPL1	CDC6
NBN	APPL2	CDC7
AKT1	ARID1A	CDK1
APC	ARID1B	CDK2
MYC	ARID2	CDK4
BCL2	ATM	CDKN1A
HIF1A	ATP2B4	CDKN1B
TERT	BACH1	CDKN2A
CRP	BCL2	CUL4A
MAPK14	BCL7A	E2F1
CCNE1	BCL7B	EGFR
CCL2	BCL7C	EIF4EBP1
CTNNB1	BID	EZH2
MAPK1	BRD4	FBXW7
NOTCH1	BRD7	GLI1
CCNA2	BTN2A2	GPNMB
CDC20	CACNB4	HINFP
MAPK3	CAMK2A	INHBA
FOXP3	CASP2	INO80
CDK4	CCL2	KIF14
PARP1	CCNA2	KLF4
AURKA	CCND1	LATS1
SMARCA4	CCND2	MYC
SOX2	CCND3	PIAS1
GSK3B	CCNE1	PKD1
FOXM1	CDC25A	PLK2
HRAS	CDC34	PLK3
CDC25A	CDC6	POLE
MIR29A	CDC7	PPP6C
RHOA	CDC73	PTEN
KLF4	CDK1	RB1
CUL4A	CDK10	RBBP8
PRKN	CDK14	RPS6KB1
ARID1A	CDK16	SLFN11
BRD4	CDK2	SMARCA4
SMARCB1	CDK3	SMARCB1
FOXO1	CDK4	SOX2
RBBP8	CDK5	SPDYA
MAPK8	CDK6	STIL
ADAM17	CDK7	TERT
FBXW7	CDKN1A	TP53
GLI1	CDKN1B	TRIM39
CSNK2A1	CDKN2A
RPS6KB1	CDKN2B
PKD1	CDKN2D
CDC6	CENPJ
MIR16-1	CHEK2
INHBA	CRADD
POLE	CRLF3
EIF4EBP1	CRNN
FZR1	CUL1
BID	CUL2
PTTG1	CUL3
SFN	CUL4A
UHRF1	CUL4B
PLK3	CUL5
PDCD4	CYP1A1
RAN	DACT1
LATS1	DCUN1D3
SPI1	DDR2
NEK2	DDRGK1
GPNMB	DDX3X
CDC7	DLG1
PIAS1	DPF1
APOBEC3B	DPF2
ARID1B	DPF3
SLC7A11	E2F1
CDK5RAP3	E2F2
RCC1	E2F3
HOXB13	E2F7
PLK2	EGFR
GNL3	EIF4E
AXIN2	EIF4EBP1
MYBL2	EIF4G1
STIL	ESRRB
MCM3	EZH2
DIAPH1	FAM107A
BTG2	FAM83D
DTL	FBXO31
CDC45	FBXO7
ZC3H12A	FBXW7
KIF14	FGF10
ARID2	GFI1
KMT5A	GIGYF2
INO80	GJC2
DBF4	GLI1
SLFN11	GML
LRPPRC	GPNMB
PCLAF	GPR132
E2F6	GPR15LG
PPP6C	GTSE1
RAB6A	HINFP
HINFP	HYAL1
MIR371A	ID2
MIR33B	INHBA
SPDYA	INO80
NEK11	IQGAP3
PRPF4B	ITGB1
TRIM39	JADE1
SYF2	KANK2
TRIM7	KCNA5
HELB	KHDRBS1
NEWENTRY	KIF14
	KLF11
	KLF4
	LATS1
	LATS2
	MAP3K11
	MDM2
	MEPCE
	MLF1
	MN1
	MNAT1
	MTBP
	MUC1
	MYC
	MYO16
	NACC2
	PAF1
	PAGR1
	PBRM1
	PHB2
	PHF10
	PIAS1
	PIDD1
	PIM2
	PKD1
	PKD2
	PLCB1
	PLCG2
	PLK2
	PLK3
	PLK5
	PLRG1
	PML
	POLE
	PPP2CA
	PPP3CA
	PPP6C
	PRAP1
	PRKDC
	PRMT2
	PSME3
	PTEN
	PTPN6
	RB1
	RBBP8
	RDX
	RFWD3
	RGCC
	RHOU
	RPA2
	RPL26
	RPS27L
	RPS6
	RPS6KB1
	RPTOR
	RRM1
	RRP8
	SDE2
	SKP2
	SLFN11
	SMARCA2
	SMARCA4
	SMARCB1
	SMARCC1
	SMARCC2
	SMARCD1
	SMARCD2
	SMARCD3
	SMARCE1
	SOX2
	SPDYA
	STIL
	STOX1
	STXBP4
	TAF1
	TAF10
	TBX2
	TCIM
	TERT
	TFDP3
	TP53
	TREX1
	TRIAP1
	TRIM39
	TRIM71
	UBE2E2
	URS000005A8ED_9606
	URS00000E5433_9606
	URS00000F6E49_9606
	URS000016D2D4_9606
	URS0000170CF4_9606
	URS000019B0F7_9606
	URS00001E3523_9606
	URS000024463E_9606
	URS0000272A3D_9606
	URS0000298BA3_9606
	URS00002C11C3_9606
	URS00002C6949_9606
	URS00002E857A_9606
	URS00002F4D78_9606
	URS000032BD73_9606
	URS00003D1AE3_9606
	URS0000497496_9606
	URS00004996E9_9606
	URS00004AD914_9606
	URS00004BCD9C_9606
	URS00004C9052_9606
	URS0000527228_9606
	URS00005DBAF3_9606
	URS000075A42A_9606
	URS000075DB2F_9606
	USP26
	USP29
	WAC
	ZPR1

## Sheet: S
NCBI	GO	S : common			[DEG+] and [S]		[DEG-] and [S]
BRCA1	ACTB	TAF1			HYAL1		ANXA1
TAF1	ACTL6A	CDK1	147 genes		PML	3 genes	CCNE2	8 genes
CDK1	ACTL6B	SKP2			SUSD2		CDC73
SKP2	ACVR1	CDKN2A					ID4
CHEK1	ACVR1B	SKP1					KLF4
CDKN2A	ADAM17	TP53					PLK2
STAT3	ADAMTS1	CDKN1A					RGCC
APOE	AIF1	CDK6					SOX2
GAPDH	AKT1	EGFR
PLK1	AMBRA1	PTEN
SKP1	ANKRD17	CDKN1B
TP53	ANXA1	CCND1
GSTP1	APBB1	MDM2
CDKN1A	APC	DBF4
FOXM1	APPL1	RB1
NBN	APPL2	AKT1
CDK6	ARID1A	MYC
EGFR	ARID1B	EZH2
ESR1	ARID2	GSPT1
TNF	ATF2	GTSE1
PTEN	ATM	E2F1
CDKN1B	ATP2B4	BCL2
CCND1	BACH1	TERT
ABCC1	BCAT1	ATM
APP	BCL2	CCND3
UGT1A1	BCL7A	CDK2
TGFB1	BCL7B	APC
MDM2	BCL7C	CDK4
BDNF	BID	CDKN2B
DBF4	BRD4	CHEK2
RB1	BRD7	DBF4B
S100B	BTN2A2	CDKN2D
AKT1	CACNB4	CCND2
MYC	CACUL1	ITGB1
HMGA2	cak_human	SMARCB1
EZH2	CAMK2A	CCNA2
GNAS	CASP2	CCL2
IL6	CCL2	CCNE1
GSPT1	CCNA2	CYP1A1
GTSE1	CCND1	RCC1
ERBB2	CCND2	PML
E2F1	CCND3	CDC25A
AHR	CCNE1	MUC1
CTNNB1	CCNE2	SOX2
IL10	CCNH	RGCC
VEGFA	CDC25A	RAD17
PRKN	CDC34	KLF4
HIF1A	CDC6	BRD4
YY1	CDC7	SMARCA4
NFKB1	CDC73	RBBP8
AR	CDK1	RPS6KB1
BCL2	CDK10	DOT1L
TERT	CDK14	FBXW7
PTGS2	CDK15	MSH2
BRAF	CDK16	GLI1
ATM	CDK17	PRKDC
CRP	CDK18	MDC1
MAPK1	CDK2	WEE1
SIRT1	CDK2AP2	CUL4A
BRCA2	CDK3	CDC73
KRAS	CDK4	ADAM17
CXCR4	CDK5	FANCD2
CCND3	CDK6	CDC7
MTOR	CDK7	ARID1A
CDK2	CDKN1A	XPC
MMP9	CDKN1B	TBX2
PRNP	CDKN2A	LATS1
APC	CDKN2B	SPDYA
CASP3	CDKN2C	CUL1
IGF1	CDKN2D	CDC6
LUCAT1	CDKN3	DDX3X
ABCB1	CENPJ	POLE
NFE2L2	cenpj-stil_human	ANXA1
IL1B	CHEK2	PLCG2
CDK4	CPSF3	CDK7
CXCL8	CRADD	RRM2
CDKN2B	CRLF3	KHDRBS1
CHEK2	CRNN	CUL3
SNCA	CTDSP1	INHBA
BIRC5	CTDSP2	MRE11
IKZF1	CTDSPL	CUL4B
IGF1R	CUL1	ID4
IFNG	CUL2	RRM1
CD274	CUL3	ZPR1
DBF4B	CUL4A	EIF4G1
ADIPOQ	CUL4B	PBRM1
MAPT	CUL5	RBL1
CDKN2D	CYP1A1	PLCB1
ITGB3	DACT1	BID
PARP1	DBF4	FHL1
MICA	DBF4B	PSRC1
GSPT2	DCUN1D3	CASP2
TLR4	DDR2	PLK3
PPARG	DDRGK1	RPS6
NOS3	DDX3X	RAD9A
AURKA	DLG1	ATP2B4
CCNB1	DOT1L	SMARCA2
AURKB	DPF1	MUS81
CCND2	DPF2	PLK2
ITGB1	DPF3	PHB2
MIR21	E2F1	TFDP1
SMARCB1	e2f1-tfdp1_human	RPA2
ABL1	E2F2	INO80
CENPF	E2F3	MAP3K11
MAPK3	E2F4	APBB1
CCNA2	E2F6	TREX1
NME2	E2F7	CCNE2
LEP	ECD	STIL
NOTCH1	EGFR	SMARCE1
CCL2	EIF4E	ESRRB
CDH1	EIF4EBP1	AMBRA1
JAK2	EIF4G1	PAF1
CYP3A4	EME1	CDKN3
CCAR2	EME2	E2F6
SRC	ESRRB	HYAL1
FAS	EZH2	PPP6C
CCNE1	FAM107A	MN1
CYP1A1	FAM83D	NPAT
RCC1	FANCD2	METTL13
F2	FBXO31	CDK10
SP1	FBXO7	CRNN
PIK3CA	FBXW7	TM4SF5
ESR2	FGF10	CRLF3
WWOX	FHL1	FAM83D
INSR	GFI1	SASS6
MAPK14	GFI1B	TIPIN
MKI67	GIGYF2	USP37
VDR	GJC2	CDK3
PCNA	GLI1	DPF2
EGF	GML	NEK11
MAPK8	GPNMB	MLF1
HMOX1	GPR132	TCIM
MMP2	GPR15LG	RPL26
NPM1	GSPT1	SUSD2
PML	GTSE1	STXBP4
CDC25A	HINFP	DDRGK1
RAD51	HP	CTDSPL
BAX	HUS1	NANOGP8
PDCD1	HUS1B	HINFP
GSK3B	HYAL1	PIDD1
MET	ID2	TRIM39
MUC1	ID4	FBXO31
TARDBP	INHBA	TRIM71
CD4	INO80	PAGR1
RUNX1	IQGAP3	GPR15LG
YAP1	ITGB1	CDK2AP2
CD44	JADE1	MBLAC1
PIN1	KANK2
TNFSF10	KCNA5
ATR	KHDRBS1
RELA	KIF14
SOX2	KLF11
JUN	KLF4
ABCC4	KMT2E
RUNX2	LATS1
CASP8	LATS2
SERPINE1	LCMT1
RGCC	LSM10
LRRK2	LSM11
HSPB1	MAP3K11
RAD17	MBLAC1
VWF	MDC1
FGF2	MDM2
ASNS	MEPCE
KLF4	METTL13
BCR	MLF1
TSC2	MN1
IL18	MNAT1
BRD4	MRE11
RHOA	MSH2
S100A9	MTBP
H2AX	MUC1
RAC1	MUS81
EDN1	MYC
CXCL12	MYO16
STK11	NACC2
TOP2A	NANOGP8
FOXP3	NEK11
IDH1	NPAT
PTCH1	NSUN2
SCD	PAF1
HDAC1	PAGR1
CSNK2A1	PBRM1
BCL2L1	PHB2
TP63	PHF10
MEG3	PHF8
HMGB1	PIAS1
SMARCA4	PIDD1
IL4	PIM2
MALAT1	PKD1
FOXO1	PKD2
RBBP8	PLCB1
SPP1	PLCG2
HRAS	PLK2
PTPN11	PLK3
ANGPT2	PLK5
EP300	PLRG1
NR3C1	PML
GJA1	POLE
RASSF1	PPP2CA
PRKCD	PPP3CA
INS	PPP6C
MGMT	PRAP1
LGALS3	PRKDC
FOXO3	PRMT2
PRKCA	PSME1
PTK2	PSME2
HLA-G	PSME3
WT1	PSRC1
FUS	PTEN
CDC25C	PTPN6
ABCG2	RAD17
RPS6KB1	RAD9A
DOT1L	RAD9B
MIF	RB1
FBXW7	RBBP8
KMT2A	RBL1
MSH2	RBL2
DRD2	RCC1
ERCC2	RDX
TTR	RFWD3
TP53BP1	RGCC
CDC25B	RHOU
GLI1	RPA2
SOD2	RPL26
CAV1	RPS27L
RBBP7	RPS6
SLC2A1	RPS6KB1
MMP1	RPTOR
FEN1	RRM1
MIR29A	rrm1-rrm2_human
FTO	RRM2
PRKDC	SASS6
MDC1	SCAPER
HGF	SDE2
LMNA	SETMAR
S100A8	SKP1
TGFB2	SKP2
STAT1	SLFN11
STIM1	SMARCA2
BMI1	SMARCA4
PGR	SMARCB1
ANGPT1	SMARCC1
HSPA5	SMARCC2
FMR1	SMARCD1
WEE1	SMARCD2
PSEN1	SMARCD3
MIR145	SMARCE1
SCN5A	SOX2
ERCC1	SPDYA
CUL4A	STIL
UHRF1	STOX1
F3	STXBP4
PER2	SUSD2
CHAF1B	TAF1
EFEMP1	TAF10
CDC73	TBX2
ADAM17	TCIM
DNMT1	TERT
CDC20	TFDP1
FANCD2	TFDP3
APEX1	TIPIN
GPER1	TM4SF5
TYMS	TMEM14B
KDR	TP53
FLT1	TREX1
DDX11-AS1	TRIAP1
CLU	TRIM39
DYRK1A	TRIM71
HSPA8	UBE2E2
KCNH2	UBE2S
XIAP	URS000005A8ED_9606
CDC7	URS00000E5433_9606
HTT	URS00000F6E49_9606
TXN	URS0000101689_9606
MIR221	URS000016D2D4_9606
BECN1	URS0000170CF4_9606
FGFR2	URS000019B0F7_9606
PKM	URS00001E3523_9606
ARID1A	URS000024463E_9606
CCN2	URS0000272A3D_9606
SOX9	URS0000298BA3_9606
UBE2L3	URS00002C11C3_9606
HOTAIR	URS00002C6949_9606
PPARA	URS00002E857A_9606
HDAC2	URS00002F4D78_9606
IL33	URS000032BD73_9606
ERBB3	URS00003A19A3_9606
MIR16-1	URS00003D1AE3_9606
EGR1	URS0000497496_9606
SYK	URS00004996E9_9606
XPC	URS00004AD914_9606
MAP2K1	URS00004BCD9C_9606
ROCK1	URS00004C9052_9606
PRMT1	URS0000527228_9606
YBX1	URS000059C31C_9606
TBX2	URS00005DBAF3_9606
MIR195	URS0000759ECA_9606
CEBPA	URS000075A42A_9606
TNFSF11	URS000075DB2F_9606
ABCC6	URS000075DC5B_9606
CALM1	USP26
GDF15	USP29
FGFR1	USP37
KAT2B	WAC
CYLD	WEE1
CDKN1C	XPC
BTRC	ZNF324
TGM2	ZNF655
CEBPB	ZPR1
ANXA2
PAX6
NEAT1
LATS1
TLR3
FZR1
BSG
SPDYA
MCL1
GRN
FASLG
TSC1
SOCS3
OGG1
NEK2
MYB
CUL1
EPO
PIM1
PTPRC
CDK9
CDC6
MEN1
DDX3X
SIRT6
RPA1
RAN
NQO1
MAD2L1
UBC
ITGAV
DUSP1
PLAUR
DDB1
POLE
ANXA1
TGFBR1
AKT2
IGF2BP2
BARD1
PLCG2
MIR26A1
CNR1
DEPDC1
DNAJA2
CYP1B1
GATA3
DKK1
SOCS1
IFNB1
MYCN
MIR15A
CDK7
STMN1
RRM2
EIF2AK3
NCL
VCP
KRT18
SAMHD1
BCL6
REV3L
XRCC5
NRAS
PIK3CG
HNF4A
ALMS1
NF2
THBS1
KHDRBS1
MIR27A
NTRK2
METTL3
PDGFRB
ADM
XBP1
KLK3
SPHK1
XRCC6
NANOG
AICDA
TERF2
FOXA1
MYBL2
IL21
LTF
CUL3
FLI1
WRN
INHBA
WWTR1
AGR2
TNFAIP3
NR4A1
MIR181A1
MCM7
MIR214
CASP9
SHC1
TFPI
CDT1
DTL
SRSF1
PAK1
MIR29C
MRE11
CUL4B
STUB1
MIR143
ID4
PRMT5
ITGA2
TRIM21
RPS6KA3
RRM1
ORAI1
KAT5
FOS
CTSL
TFR2
KIF20B
MIR223
GTF2H1
HDAC6
HNRNPA1
NCOA3
MUC16
MIR451A
PLK4
SF3B1
GPX1
IQGAP1
ID1
CYBB
EDNRA
PVT1
BLM
ING4
PTTG1
MIR17
CCNA1
PPARD
ZPR1
CD38
ACHE
CD24
IL12A
NME1
TOPBP1
IKBKG
PHB1
NGFR
ATF4
APLN
KIF11
POLH
EIF4G1
MFN2
PDCD4
PBRM1
MCM2
RBL1
EWSR1
S100A7
PLCB1
GMNN
ARF6
BID
CENPA
CTCFL
FHL1
PSRC1
CASP2
PLK3
SMAD7
GLP1R
GADD45A
ELANE
HIPK2
NOTCH2
PECAM1
ILK
TIMELESS
HES1
TPX2
TRPC6
DCTN1
HCFC1
LGALS9
SLC16A1
RAD50
ANXA5
KPNA2
PABPC1
CRH
NR1H3
MIR182
ATF3
ORM1
CARM1
HOXA10
APOBEC3B
HK2
CENPW
PRKAR1A
NHERF1
DNM2
RPS6
BTG2
RAD9A
ATP2B4
ANO1
EIF2S1
SLBP
GRK2
FLT4
POU2F1
TFAP2A
SMARCA2
GDNF
CIP2A
NONO
TP53BP2
BBC3
NCOR1
MAP2K2
G3BP1
YTHDF2
RBX1
PIK3CB
IL24
PAK2
RAB5A
NASP
HTRA2
TRPC1
MIR20A
BAD
MUS81
FOSL1
G2E3
UBE2C
PAX5
MIR15B
PLK2
MIR503
MSI1
OGT
CBX3
BIRC7
S100A12
LIG4
SIRT7
NPR2
MIR10B
POLD1
PLA2G6
MAPK12
CKS1B
ANKK1
KCNN4
MIR10A
YWHAG
PHB2
H3-4
CDK12
S100P
DMBT1
UNG
TFF1
VRK1
AKT3
TFDP1
POLL
HOXA9
DEK
MIR101-1
PFKFB3
SMC1A
HDAC8
MIR92A1
POLR3D
ERCC4
TERF1
RPA2
POT1
MSX1
CUX1
JUNB
UBR5
APOBEC3A
INO80
IL16
EIF3A
MAPRE1
MT2A
RAD21
PRDX3
MIR107
UBD
FHL2
TK1
EXO1
RALA
CCNB2
GNAI2
GRK5
MCM5
SND1
NSD2
MAP3K11
APBB1
SUZ12
RAD18
PKMYT1
RECQL4
DDX21
RNF8
PTK6
NEK1
ECT2
MIR27B
PCLAF
TREX1
DCLRE1C
CHRM2
BUB1
MIRLET7B
H2AZ1
KMT5A
BRIP1
CCNE2
YTHDF1
RB1CC1
NR1H2
H4C16
MYO7A
PLIN2
ZC3H12A
NODAL
USP8
HNRNPC
TBX3
DYNC1H1
STIL
NIPBL
GLRX
SMARCE1
ESRRB
BRD2
ETV4
SEPTIN7
AMBRA1
MCM6
SETD2
GDAP1
PAF1
PRC1
PSMD2
TDG
KIF4A
SMURF1
MATR3
CKS2
KIR2DL4
MCM4
GOLGA2
SENP1
CCAT1
BANF1
CDKN3
UHRF2
GFER
FANCI
LIG1
BIRC6
AKAP8
ACACA
RFC1
E2F6
BUB3
CCNG2
TNPO1
HYAL1
CDH11
PPP6C
MIR486-1
CCNG1
WNT4
CLCN3
FBXO5
IMPDH2
CLSPN
NEK6
KAT8
MN1
RACGAP1
GAS1
MPRIP
NPAT
TRRAP
CBX1
DDX6
MCC
FUBP1
CASP8AP2
PDCD6
CDC14A
METTL13
ACTR2
ANAPC11
CDK2AP1
SLC8A3
ANAPC2
MIAT
LDHC
KIF15
MIR181A2
TGIF1
PPP2R2A
CTNNBIP1
ORC1
TLK2
ACTR3
KAT7
AMFR
PINX1
SLX4
CDK10
CRNN
CHD8
ATF1
DNAJB6
EIF3E
SBDS
ADRM1
RIF1
PTP4A1
SMC5
FOXQ1
KIF23
CDK5RAP3
TM4SF5
RFC5
TLK1
FBL
GADD45GIP1
HOXA5
TMOD3
RPN2
NDEL1
MAD2L2
TAF15
MCM8
GABPA
YBX3
ZFP36L1
RMRP
SIK1
PIK3R3
CACYBP
ASH2L
CRLF3
MIR342
CLTA
TFAP4
WDHD1
CCNB3
DUSP3
MCM10
ESRP1
FGF4
E2F8
RSF1
CDCA5
MIR148B
RNF7
NAT10
FAM83D
DYRK3
NLK
LIN9
PPFIA1
MIR377
SASS6
SRRT
SGO1
DYNLT1
POLD3
MIR92A2
TIPIN
USP37
CDK3
SUV39H2
MBD3
DPF2
NEK11
MIR873
BRCC3
ERBIN
NEK7
MIR4435-2HG
HSF2
ING2
STRAP
MLF1
TCIM
LZTS2
RPL26
EMP1
ESCO2
RFC3
DGKZ
ZNF143
SUSD2
FGF18
TP53AIP1
STXBP4
DMAP1
SEMA3B
CANT1
RMI1
NUCKS1
DDRGK1
DGUOK
TRIM3
CTDSPL
PTOV1
CDC14B
PTP4A2
DIXDC1
CCNK
USP16
KLLN
ELK3
LINC00511
FRK
LIMD1
CCNY
NANOGP8
LY6E
HINFP
MCM9
TICRR
TELO2
ANKHD1
PIDD1
CENPU
TRIM39
NEK8
VASH2
DDX4
FBXO31
CENPT
ENSA
RPRD1A
CCNQ
MYCBP
UNC93B1
GHET1
TRIM71
CHTF18
LNX1
ATP2C2
LOC106804547
CCNI
NEIL3
IARS2
FBXL7
FOXN3
GINS4
CDKL3
CSPP1
BORA
LOC107403080
CCNO
MKRN1
TMPRSS11A
ABRAXAS2
NEK10
LRWD1
NOC3L
METAP1
LSM2
FBXL4
FBXO6
PAGR1
RNF138
CDAN1
DCAF11
IQANK1
ALX1
DYNC1LI2
CINP
ADTRP
ZNF582
PDCD2L
JTB
OBI1
IL36B
DESI2
SELENOH
HELB
WTIP
MIR1287
GPR15LG
GPR137
USP32
CDK2AP2
RHOBTB3
TCP10L
STK35
TRMT9B
DUXAP10
CEP76
CCNJ
NEWENTRY
TPRA1
ARID5A
ZNF473
DSCC1
MFSD12
MIR3127
CKS1BP7
MBLAC1
FAM86B3P
ANXA2P3

## Sheet: Replication
NCBI	GO	replication : common			[DEG+] and [replication]		[DEG-] and [replication]
CDKN2A	EIF2AK2	ACTL6A			CHTF18		C10orf90
APOE	RAD9B	ACTR5	290 genes		IFITM1	9 genes	CCNE2	13 genes
ESR1	ATG16L2	ACTR8			ISG15		CENPJ
HMGA2	ENPP7	ADAR			LTF		DACH1
PLK1	NR5A2	ADARB1			NFIC		DTL
TP53	URS0000338542_9606	AICDA			NOTCH1		ID3
CDK1	HCRT	ALMS1			NPM2		NPM1
NBN	PTMS	ANKRD17			OAS1		PARP1
CHEK1	dpol-epsilon_human	APOBEC3A			SLPI		PLK2
CXCR4	idas-gem_human	APOBEC3B					RFC3
RPA1	cdt1-gmnn_human	APOBEC3C					RPA3
PPARG	cmg_human	APOBEC3F					UCHL5
FTO	baz1a-smarca5_human	APOBEC3H					ZC3H12A
MYC	arpa_human	ASF1A
BRCA1	rpa_human	ASF1B
TNF	gins_human	ATAD5
CDK6	chrac_human	ATF1
HMGA1	dpol-delta_human	ATR
CDT1	dpol-gamma_human	ATRX
EGFR	pol-prim_human	BANF1
CDKN1A	hbo1-5.3_human	BARD1
CDKN1B	hbo1-5.2_human	BCAR3
TGFB1	cenpj-stil_human	BCL2
VEGFA	eme2-mus81_human	BCL6
MDM2	pcna_human-1	BLM
PPP2CA	hbo1-5.1_human	BRCA1
AHR	eme1-mus81_human	BRCA2
GMNN	rrm1-rrm2b_human	C10orf90
PTEN	ino80_human-1	CARM1
IKZF1	plk4_cep152_human	CCDC57
STAT3	ZNF365	CCL2
APP	TERF2	CCNA2
MCM3	CHTF18	CCNE1
CDKN2B	POLB	CCNE2
PRKN	TRIM38	CCNK
HIF1A	EREG	CCP110
AKT1	TP53BP1	CD28
CTNNB1	NFIA	CDC34
BDNF	SMARCB1	CDC6
IL6	MUS81	CDC7
SIRT1	LTF	CDK1
WWOX	ESCO1	CDK2
IL10	ZRANB3	CDK2AP1
BRCA2	MCM3	CDK5RAP2
CCND1	POLE2	CDK9
RB1	ID3	CDT1
NFKB1	TOP1MT	CENPJ
BCL2	CETN1	CEP120
PTGS2	ATR	CEP135
CDK2	RBBP6	CEP152
CD44	NAE1	CEP192
PRNP	ADARB1	CEP63
TERT	SLC5A8	CEP72
RPA2	RECQL5	CEP76
SMARCB1	BCL6	CEP85
AR	CDC7	CETN1
MTOR	ADAR	CETN2
ATM	POLN	CHAF1A
MAPK1	NAP1L1	CHAF1B
RAD51	PABPC1	CHEK1
ERBB2	WAPL	CHTF18
PARP1	CHTF8	CINP
EZH2	GAS6	CIZ1
PCNA	ACVRL1	CLSPN
IGF1R	ISG15	CNTROB
PML	DTL	CTBP1
HNF1A	RRM2B	CTBP2
AURKA	REV3L	CTC1
RFC1	PPP2CA	CXCL8
MICA	SLPI	DACH1
E2F1	CDK9	DBF4
CXCL8	POLI	DBF4B
IGF2BP2	CDK2AP1	DDB1
KRAS	MCM5	DDX3X
MIR21	MCM4	DDX56
MMP9	WRNIP1	DEK
ABCB1	E2F8	DHX9
CCL2	CEP120	DMAP1
RAD17	MCM9	DNMT1
IFNG	EIF2AK4	DSCC1
TLR4	DSCC1	DTL
NOTCH1	CENPS	E2F7
POU5F1	TICRR	E4F1
ABCG2	ZC3HAV1	EGF
EGF	APOBEC3D	EGFR
MAPK3	CENPJ	EHMT2
ORC1	MCM10	EIF2AK4
IGF1	CDK1	EME1
JUN	RAD9A	ESCO1
VDR	TEX264	ESCO2
RFC5	RBBP8	FAF1
INSR	STIL	FAM111A
CD274	CXCR6	FBXO5
LIN28B	DDX3X	FEN1
APC	CCL8	FKBP6
ITGB3	BST2	FMR1
ADIPOQ	RNASEL	GEN1
CHEK2	SPICE1	GINS4
CDH1	PDE12	GLI1
MAPT	BTBD17	GMNC
SLC6A4	PPIB	GMNN
CYP3A4	PURA	GRK2
CD4	POLD1	H2AX
FEN1	EGF	HACD3
SRC	KIAA0753	HCFC1
MCM10	CEP192	HELB
HMGB1	DNAJC2	HMGA1
SP1	KAT2B	HMGA2
IL1B	TOP2A	HSPA8
SNCA	TOP1	HSPD1
ATR	RAD50	HUS1
RCC1	CCDC88A	HUS1B
HNF1B	ING5	ID3
DNMT1	ORC5	IFI16
RFC4	GTPBP4	IFITM1
MKI67	PRKN	IFITM3
NFE2L2	CDK2	IFNB1
HMOX1	LIG1	ING4
CREBBP	IFIH1	ING5
MCM8	CTC1	INO80
YAP1	ORC2	INO80B
JAK2	MAS1	INO80C
RPA3	PPID	INO80D
MAPK14	SMARCAL1	INO80E
GSK3B	TRAIP	ISG15
RFC3	TK1	JADE1
RELA	CTBP1	JADE2
IL4	CEP152	JADE3
BRD4	TRIM37	JUN
DYRK1A	PLK4	KAT2A
BAX	POLRMT	KAT2B
HDAC1	KAT2A	KAT7
H2AX	UBE2B	KIN
CASP3	MPHOSPH8	LAMTOR5
CALR	GLI1	LIG1
RAC1	FANCM	LIG3
PIK3CA	CCNE2	LIG4
SCD	ACTL6A	LPIN1
KIF22	ZBED1	LRWD1
MAPK8	BRCA2	LTF
CAPRIN1	H2AX	MAPK8
BLM	CARM1	MCIDAS
CDK4	DNA2	MCM10
CSNK2A1	DNMT1	MCM2
NPM1	POLD3	MCM3
MSH2	SETDB1	MCM4
CCNB1	TNIP1	MCM5
MCM2	PCLAF	MCM6
TET2	TWNK	MCM7
MUC1	AICDA	MCM8
STAT1	RPA4	MCM9
UBE2L3	CHAF1B	MCMDC2
CCNE1	CHAF1A	MCRS1
WRN	E4F1	MEAF6
F2	MMS22L	MRE11
FOXO3	PLSCR1	MUS81
TOP2A	TMEM41B	NAE1
DKK1	ASF1B	NASP
FAS	ATAD5	NBN
MMP2	DONSON	NFIC
TNFAIP3	IFIT5	NFRKB
RBBP8	TIPIN	NIPBL
MIR34A	CINP	NOC3L
SERPINE1	CEP72	NOTCH1
AURKB	UHRF1	NPM1
CAV1	PNKP	NPM2
RIF1	SIN3A	NR5A2
RUNX1	GRK2	NUCKS1
CCND2	STOM	NUGGC
EP300	CDK5RAP2	NUP62
SKP2	DDX56	OAS1
FGF2	ETAA1	OAS2
HLA-G	NOTCH1	OAS3
MCM7	DUT	OBI1
FOXO1	IFIT1	ORC1
MGMT	CCNE1	ORC2
MIR146A	EEF1A1	PABPC1
PDCD1	USP37	PARP1
PPIA	APOBEC3H	PCBP1
LMNA	SRPK2	PCBP2
RASSF1	IFITM2	PCLAF
RFC2	IFITM3	PCNA
FMR1	EXD2	PDS5A
PRKDC	FAM111A	PHB1
DMD	RBM14	PIK3C3
MIR155	TMEM39A	PKN2
PTPN11	CETN2	PLK2
IL18	APOBEC3G	PLK4
BCR	TP53	POC1B
ITGAM	TOPBP1	POLD1
PRKCD	RTTN	POLD2
CYP1A1	POC1B	POLD3
CTC1	TNFAIP1	POLD4
TNFSF10	MDM1	POLE
FOXP3	ZFYVE1	POLH
CDC6	CAMSAP3	POLL
TP53BP1	MCMDC2	PPIA
ATRX	NFIC	PPP2CA
PRKCA	XRCC1	PPP2R1A
SPP1	SLFN11	PRKN
PIN1	RTEL1	PROX1
DRD2	ATF1	RAD17
LRRK2	ORC1	RAD18
VWF	REPIN1	RAD21
SMARCA4	PLK2	RAD21L1
HSPA5	STRA8	RAD23A
CDK9	SLX4	RAD50
IDH1	SASS6	RAD51
MCRS1	SMC5	RAD51B
HGF	CENPX	RAD51C
WT1	NOC3L	RAD51D
FLT3	UPF1	RAD9A
TGFB2	MORC2	RAD9B
TLR3	ATG16L1	RBBP4
TARDBP	RRM2	RBBP6
MALAT1	IFNL3	RBBP7
RHOA	TNF	RBBP8
ETS1	OAS3	RBMS1
ABCC1	PCBP2	RECQL4
ANGPT1	PCBP1	RECQL5
REV3L	TTF1	REV3L
MIF	RSAD2	RFC1
APEX1	SUPT16H	RFC2
CCNT1	RECQL	RFC3
MIR221	DBF4B	RFC4
HSP90AA1	BARD1	RFC5
KMT2A	CDC6	RFWD3
RIGI	BRCA1	RMI1
VCP	IFNB1	RPA1
LGALS3	POLD4	RPA2
POLE	CCDC57	RPA3
DICER1	UCN	RPA4
BMI1	GMNC	RRM1
IL12A	VCP	RRM2
HSPA8	PPIH	RRM2B
KLF4	MAVS	RUVBL1
TCF4	METTL4	RUVBL2
CCNA2	HCFC1	S100A11
BMP6	CNTROB	SAMHD1
ERCC1	S100A11	SASS6
SNAI2	APOBEC3A	SIN3A
CREB1	PROX1	SLFN11
TERF2	C2CD3	SLPI
CCAR1	NPM1	SLX4
PTK2	DTD1	SMARCB1
EIF4E	IFITM1	SMC3
MECP2	CLSPN	SMC5
KAT2B	APOBEC3F	SMC6
UHRF1	ALYREF	SRPK2
MCM9	SDE2	SSBP1
CDKN2B-AS1	ESCO2	SSRP1
DDX3X	PPP1R35	STAU1
GLI1	HSPA8	STIL
STK11	TBRG1	STRA8
HIRA	OASL	TBRG1
PPARD	TARBP2	TERF1
YY1	SETMAR	TERF2
IFNB1	NFIB	TFPT
GJA1	TOP2B	THOC1
MIR145	CEP85	TICRR
PPARGC1A	ING4	TIMELESS
SOX9	TIMELESS	TIPIN
CDC42	POLE4	TK1
BCL6	MAP2K4	TNF
MCPH1	MAPK8	TOP2A
HRAS	PPP2R1A	TOP2B
YBX1	YY1	TOPBP1
SLC2A1	WRN	TP53
FBXW7	KIN	TP53BP1
SAMHD1	MCIDAS	TRAIP
IL1RN	CHEK1	TREX1
IRF5	RRM1	TRIM28
TRAF6	BAZ1A	TSPYL2
ADAR	DEK	UCHL5
SOCS3	IFI27	UHRF1
XIAP	RAD18	UPF1
MIR29A	ILF3	USP37
TIMP1	CEP63	VCP
NOTCH2	RNASEH1	WAPL
PPARA	MEAF6	WDHD1
BCL2L1	INPP5K	WDR18
RAD1	CEP76	WIZ
THRB	ADRA2A	WRN
HSF1	RBBP4	XRCC2
MSH6	RFC1	XRCC3
KCNH2	RFC2	YTHDC2
TFAM	RFC4	YY1
PRKCZ	RPA3	ZBED1
MIR122	PHB1	ZC3H12A
TICRR	RADX	ZMPSTE24
CDC25A	PDS5A
BECN1	POLH
USP7	RUVBL1
PRKAA1	RBBP7
PKD1	PCNA
DDB1	DDB1
HNF4A	XRCC3
TNFSF11	XRCC2
BAP1	PKN2
FGFR1	BLM
BARD1	NUCKS1
ARID1A	CEP295NL
SIRT2	MRE11
WEE1	CHRAC1
IRF1	POLE3
HSPA1A	LIG4
HOTAIR	PRIMPOL
MDC1	FMR1
ELAVL1	ENDOG
PTPN6	CEP44
MYD88	C10orf90
DCN	CEP295
CDC25C	STN1
SIN3A	JADE1
RPS6KB1	PIF1
RARB	RAD17
UPF1	DDX5
IL33	NT5M
MCL1	CIZ1
MRE11	MCM7
XPO1	CCP110
OGG1	PRIM2
CLU	PRIM1
FUS	GINS3
MCM5	SHFL
NEAT1	GINS4
KDM1A	ACTR5
CENPW	DHX9
ANXA2	TRIM6
PLAUR	KPNA6
PKM	RMI1
CD28	OAS2
HDAC2	GEN1
TYMS	ACTR8
SOCS1	CEP135
EGR1	FAM111B
ROCK1	DDX11
LGR5	POLG2
POLH	HUS1B
PRKACA	GMNN
DUSP1	MCRS1
XRCC3	DNAJA3
ALMS1	POLQ
NRAS	MGME1
PIM1	SMC3
CEBPA	TREX1
DNAJA2	LAMTOR5
XRCC6	RAD51C
ACTB	HELB
HSPD1	APOBEC3B
RUNX3	POLL
ADAM17	PPIA
CUL4A	SSBP1
RACK1	RPA1
BCL2L11	LRWD1
CNR1	INO80
LTF	BRPF3
NCL	BCAR3
S100A9	KHDC3L
CDC25B	ORC4
AICDA	CD209
POLD1	WIZ
FHIT	IFI16
PADI4	TERF1
CEBPB	PPIE
KLK3	INO80B
PLK4	SET
CYLD	FAF1
DHX9	EME1
NF2	SMARCA5
LOC106804547	JADE2
MEN1	RAD21
CDC7	EHMT2
RAD50	RAD51
MIR16-1	CDC34
MYCN	CDC45
MAD2L1	HSPD1
MAP2K1	MCM8
FLG	ZNFX1
XRCC5	HTATSF1
PIK3CG	HMGA2
MIR222	CNOT7
MIR126	EME2
SNAI1	EGFR
SMAD2	NUP62
SREBF1	VAPB
TGFBR2	KAT7
MCM6	FANCB
AGO2	ZBTB38
SUMO1	LIG3
EIF2AK3	NFIX
CCR2	OOEP
TGM2	BOD1L1
KHDRBS1	RPA2
VCAM1	SSRP1
TRIM28	VAPA
TNFRSF1B	CXCL8
RAN	LPIN1
IL22	GINS1
BACH2	RECQL4
APOBEC3B	ZC3H12A
DNM1L	TONSL
ANXA1	GDF2
CABLES1	E2F7
NOC3L	HMCES
HERC2	CD28
CTCF	NASP
ISG15	BAZ1B
MIR27A	BANF1
TSG101	THOC1
SPHK1	RTF2
MCM4	HACD3
KAT5	POLA1
PAK1	PARP1
RRM2	LARP1
WWTR1	NPM2
FANCD2	RAD51B
FOS	TRIM28
TBK1	INO80C
NR4A1	NUGGC
FOXA1	SMC6
ATP7B	SRPK1
RPA4	WDR18
SDC1	GBP7
HNRNPA1	ATRX
MIR210	NIPBL
NOTCH4	NBN
ERBB3	HUS1
HDAC3	REV1
NR1I2	TASOR
FZR1	CDT1
PHB1	ASF1A
CRYAB	DBF4
MIR203A	RNASEH2A
IKBKB	POLK
RRM1	GINS2
GAS5	RUVBL2
NOX4	ZNF830
MIR214	GRWD1
TOPBP1
IL21	RAD23A
STAT5B	RBMS1
PLCE1	RFWD3
JAK1	POLA2
XPC	APOBEC3C
POLR2A	YTHDC2
PLG	FEN1
LATS1	HMGA1
MIR223	TBC1D20
NRP1	ANKRD17
TRIM21	CCNK
CASP9	ZMIZ2
EDNRA	MX1
MAP3K7	DACH1
MUS81	SAMHD1
NCOA3	TSPYL2
EPHA2	RAD51D
NASP	FBXL2
KLLN	WDHD1
METTL3	ATG5
SRSF1	MCMBP
RECQL5	POLE
DTL	INO80D
SIX1	CTBP2
PSIP1	CCL5
STAT6	CCL2
STMN1	JADE3
STUB1	ALMS1
RXRA	RESF1
SF3B1	DEUP1
IKBKG	URS00002C6949_9606
IL7	INO80E
STAT5A	GLI2
CYBB	OBI1
MIR200C	MCM6
ERBB4	ORC3
HNRNPK	CCNA2
MECOM	FBXO5
CTSB	CLEC4M
HDAC6	NFRKB
ING4	RMI2
TXN	POLG
IFI16	PI4KA
ATAD5	STAU1
PABPC1	ORC6
CHRNA7	FBH1
KAT7	UCHL5
TFR2	POLD2
MIR124-1	BCL2
MIR143	ZMPSTE24
FADD	WDR62
IQGAP1	PIK3C3
UCA1	ISG20
ATF4	RFC3
SFRP1	RFC5
CTBP1	OAS1
PROX1	SMARCAD1
DACH1	JUN
NDRG1	RAD21L1
MIR137	MCM2
MIR125A	DMAP1
MFN2	N4BP1
APOBEC3A	VPS4B
RUVBL1	FKBP6
IFITM3	TFPT
NME1	ZPR1
GAPDH	URS0000170CF4_9606
ATRIP
ARF6
GRK2
PPP1CA
PTTG1
CCR7
BAK1
SULF1
SSBP1
INO80
CD38
CUL3
CHUK
CSF2
COPS5
PVT1
MAD1L1
MIR30A
XBP1
RECQL4
DNM2
KAT2A
HNRNPU
PTBP1
FXN
LOC107403080
CENPE
APOBEC3F
SMAD7
EWSR1
YWHAE
CLOCK
BUB1B
NR1H3
NEDD4L
MIR206
PER2
MCIDAS
TPX2
ANXA5
KPNA2
SOX4
GADD45A
ATP2B1
G3BP1
SEPTIN9
IL1RL1
PPM1D
HES1
EIF4G1
SPAST
EIF2S1
RPS6KA3
PRMT1
MIRLET7A1
MAPK9
CENPA
PSME3
MIR182
ZEB2
RAD9A
TREX1
BMAL1
LRP6
ACACA
CNR2
BRIP1
SGK1
NFATC1
ZBED1
ZBED1
SSRP1
LIG4
TBP
UNG
PRKAR1A
RAD51B
HCFC1
ENO1
NHERF1
SUMO2
CXCL1
BIRC3
EHMT2
TFPI
PKN2
HSP90AB1
SERPINC1
CD46
MAP3K5
TERF1
ITGAL
BACH1
CUL4B
EPOR
WNT1
SPTBN1
HSP90B1
SUV39H1
HNRNPD
LGALS9
TIMELESS
STIL
BTG2
LIG1
RAD51C
RAD21
TGFB3
RBBP4
HNRNPA2B1
TOP2B
CSNK2B
STAU1
LAMA2
TRPM7
PIK3C3
PCBP1
MIR139
BAG6
MIR199A1
WAS
DEK
IRAK1
CHAF1A
CARM1
SLPI
NFKB2
SATB1
ATF1
ANG
WDR5
MED12
SLIT2
SRSF2
ZFP36
RAB11A
ERCC4
XRCC2
PLA2G4A
MIR125B1
DKC1
BAD
KLF6
POT1
C1QBP
KPNB1
PCBP2
CHFR
HBEGF
MIR424
OGT
PAK4
CSNK2A2
RAB5A
POLL
NR5A2
EXO1
TFE3
NR4A2
INSM1
ESRRA
TK1
MIR101-1
H3-4
SLBP
ERCC3
MSI1
BCAR1
IL24
RUVBL2
CSK
CLSPN
EIF3A
SLC3A2
SIRT7
PPP2R1A
RTN4
NUP98
YWHAB
UBE2C
DSP
AXIN1
LILRB1
CUX1
E2F4
IFITM1
RB1CC1
RBX1
OAS1
RBM38
RPS6KA1
RAP1A
FOXA2
APOBEC3C
RAPGEF3
RAD18
TUBA1A
MIR23A
PTN
MST1R
LATS2
APOBEC3H
ANTXR1
NCOR2
DLC1
ELK1
NUMA1
TRPM2
AIM2
CDC34
SIAH1
NONO
CHRNA5
UBR5
CEP290
MX2
EIF2AK4
CHRM3
TP53BP2
IL16
TPT1
SMC3
DROSHA
ZC3H12A
LIG3
SLC1A5
CSNK1A1
CASP7
SMC1A
MAP3K8
NTRK3
GTF2I
PLK2
SRF
LPIN1
DST
CLIP1
ORC2
PTPN2
DSCC1
FGF7
OFD1
ITGAX
CENPJ
GTF2H1
USF1
RAD23A
PAK2
E2F6
CDC5L
FBXW11
MAPK12
ADARB1
MIR107
PCLAF
SATB2
PIAS1
MSX1
TRPV6
YTHDF1
JUNB
SND1
DCAF1
DBF4
MT2A
ASF1A
SETD2
CEP120
NFIC
KDM6A
GBF1
NIPBL
CBFB
GSK3A
ADAMTS9
PRKAB1
PLIN2
H2AZ1
CDK5RAP2
GOLPH3
MRTFB
PLD2
PBK
MIR192
RNF2
RELB
DYNC1H1
RRM2B
NSD2
ACTL6A
SUZ12
CLIC4
MIR7-1
PRDX3
RNF8
ZBTB7A
MIR378A
GOLGA2
SLFN11
RUNX1T1
VRK1
ATG7
S100A11
BUB1
CKS1B
KDM5B
HLTF
ASPM
EPB41
NR0B2
HNRNPC
INPP5D
NRF1
ID3
STAG2
H4C16
FANCI
MIR26B
CIC
ACLY
MIR34C
PRKCH
SLC6A6
FLOT1
BANF1
TMEFF2
FBXO11
TPR
MATR3
UBD
ARHGEF2
EIF4A3
RAB3GAP1
USP39
HSPA2
TIPIN
CD27
MACROH2A1
TUBA1B
CDK8
SMARCE1
SUN2
YTHDC2
FBXO5
NFYA
DCLRE1C
PHB2
DDX6
MIR449A
PPP1R13L
UBQLN1
S100A1
WDHD1
PER1
SIAH2
SYNE2
DDX21
SLX4
POLD3
CTBP2
SMURF1
KDM4A
RAD23B
MIR99A
CDK2AP1
HAGLR
CHAF1B
UBTF
DHCR24
CLN3
ELF3
SPTAN1
BCL11B
CSNK1E
SUMO3
KCNIP3
CDC16
CLIC1
NUDT15
SASS6
TRIM27
PSMD10
LAMTOR5
MIR128-1
KMT5A
MIR302A
CIT
RBBP7
E2F7
RNF20
CDK11B
CAMK2G
DGUOK
BRF1
ANAPC2
ACD
CAMKK2
RAD51D
NUCKS1
KCNK9
MIR129-1
ZMPSTE24
HSPB8
TOP3A
CSNK1D
NUP62
CEBPD
MPG
AMOT
CCNE2
SNRNP200
NUP214
E4F1
NEK1
HNRNPH1
CASP8AP2
XRN2
MELK
DNAJB6
VDAC2
EFNB1
CKS2
MIR370
PAF1
COL4A2
HDAC11
CHKA
PELP1
CETN2
CARD11
SLC8A3
BIK
GLRX
ASF1B
UCHL5
CIB1
TCOF1
FAF1
PPP2R2A
PPARGC1B
CDC123
DMC1
SRPK2
ERH
LCP2
NMT1
TYRO3
RACGAP1
RALBP1
CDC14A
TRIM32
MOS
LMNB2
CBX1
CARD14
EEA1
PIWIL2
TNRC6A
GAK
ICAM3
LRPPRC
CCNG2
MIR196B
PSMD2
TSPYL2
EPS8
CAD
GADD45G
PPP1R15A
PCK1
RBBP6
TMPO
ING5
MIR373
VPS4A
SMC5
CCNG1
AURKC
HUS1
PPM1A
PSMD9
MIR217
HELLS
AFF1
KIN
POLD2
MAPK13
ACTR3
USP18
PIBF1
MAP4
EBI3
PINX1
SNAP23
AKAP8
MACF1
MIRLET7C
TADA2A
NEUROG3
EIF3E
PHF6
TUBA1C
H3C14
PSME1
CHMP4C
CHMP1A
ACBD3
ERCC6L
BCL2L12
SUN1
RAD54L
ACTL6B
PRMT6
CDK18
MIR296
RPL3
SF3B2
CCNT2
ARHGDIB
PDE4DIP
CCNC
MIR30E
CTDP1
RMRP
TLK1
DBF4B
MIR191
ANKRD17
H3C4
KLF15
RBM5
NEK9
NOP53
CDK16
GABPB1
RCHY1
SART3
UBE2S
EME1
PTPRK
PHF8
OAS3
CLTA
H1-2
DAPK3
H1-5
NAT10
RAPGEF1
PLA2G10
NLK
GINS4
RALB
PSME2
HNRNPUL1
KDM2B
EPHB6
KAT6A
TRAIP
RIOX2
ZFP36L1
SMC6
SIK1
SRRT
FAM111A
IREB2
RMI1
PARP2
TFAP4
HACD3
DCLRE1A
EIF3H
CCDC170
KANK1
MTREX
WDR77
PDS5A
BCAR3
POLDIP2
MTHFD2
WAPL
DDOST
MED19
CCNK
CCDC57
CEP192
NPAT
TLK2
CEP152
DMAP1
H1-4
RNF7
PRKD3
LARS2
USP17L2
UBA3
KDELR2
CEP63
RANBP1
DYNLT1
DDX4
ESCO2
TPPP
PPP2R5D
PCLO
SEPTIN6
EMSY
CIZ1
KDM8
NAE1
TRIM44
DDX56
USP37
ING2
SLC20A1
LRWD1
CCP110
THOC1
POLR1H
DYRK1B
NUP107
RTKN
OAS2
SUPV3L1
GORASP2
RAD54B
USP3
DDA1
SLMAP
RTKN2
RBMS3
MIR324
PRDM5
BTF3
RHOU
PPP4C
USP26
JADE1
CHTF18
CANT1
MTBP
CEP135
PRCC
PTENP1
TENT4B
MIR873
DR1
BRDT
PPP1R10
RAP1GDS1
PELI1
CEP72
HSDL2
IFI30
NCKAP1
PLRG1
NSMCE2
SIVA1
H3C6
POLD4
PARP14
CASZ1
CCNL2
LY6E
ALKBH3
ONECUT1
TFDP2
GEN1
MIR331
LAPTM5
CD320
RFWD3
CETN1
CDC14B
TUBA8
NABP2
H4C3
MED28
APEX2
WIZ
HELB
C10orf90
RAD51AP1
PERP
SHCBP1
XAB2
CHMP5
NFRKB
MIR452
FKBP6
PREX2
MEPCE
INPP5E
AHCTF1
NEIL3
DDRGK1
TXNL4B
CGREF1
ACTR8
RBMS1
IBTK
UBE2Z
RAD9B
NEK8
HDAC10
CHMP2A
LPIN2
CDCA7L
CNTROB
PPFIBP1
RNF128
AFG2A
MICAL3
CUEDC2
CINP
ATMIN
MEAF6
CSPP1
SETD3
DUSP12
PPFIA4
RINT1
UBQLN4
DHX33
POC1B
HERC4
DDIAS
RNF114
MIR505
OBI1
ESCO1
PPFIA2
CREBL2
RBM7
WDR6
CEP112
MIR1236
RASSF4
GOLGA1
GAREM1
RNASEH2B
WDR11
TBRG1
REXO2
NCKIPSD
MIR876
ACOT7
CDAN1
BCL7B
REC8
ALX1
MIR501
TRIM35
LEFTY1
ACTR5
GMNC
RBM24
SENP5
PIR
MIR520A
WDR4
NSA2
TM9SF2
NEK11
RAD21L1
PARP10
CDC40
RAB6C
KRT23
WDR18
STRA8
PDCD2L
TFPT
JADE3
INO80B
PPP2R3B
PPP2R3B
LRRCC1
SYF2
ANKRD6
CEP76
RDM1
ZBTB2
AMMECR1
CEP85
INO80D
IFI44
INO80E
ARHGAP10
NPM2
TMEM45B
CSNK1G1
PHF13
MND1
JADE2
MIR1258
SLC27A6
ABTB1
INO80C
EVI2B
NABP1
H1-8
NEWENTRY
RBMS2
ARID5A
HUS1B
TUBAL3
FAM184A
BRINP2
NACC2
MCMDC2
NUGGC
GML
TTC23L
IQCA1
MBLAC1

## Sheet: S-G2
NCBI	GO	S/G2 : common			[DEG] and [S/G2]
CHEK1	ATM	ATM
CDK1	BACH1	BRD4	22 genes		none
BRCA1	BRD4	CCNA2
WEE1	CCNA2	CCND1
CHEK2	CCND1	CDC25A
GTSE1	CDC25A	CDC6
ATR	CDC6	CDC7
TP53	CDC7	CDK1
CDKN1A	CDK1	CDK2
RAD9A	CDK14	CDK4
MDC1	CDK2	CDKN1A
FGFR3	CDK3	CHEK2
RAD17	CDK4	GTSE1
ATM	CDK6	KIF14
PLK1	CDKN1A	LATS1
EGFR	CHEK2	LCMT1
NBN	ESRRB	MRE11
CDK2	GPR132	PLK3
E2F1	GTSE1	RAD17
PTEN	HUS1	RBBP8
CCND1	HUS1B	TP53
CDKN2A	KHDRBS1	TRIM39
TICRR	KIF14
CCNG2	LATS1
AKT1	LCMT1
TNF	MRE11
FOXN3	PLCB1
MRE11	PLK3
CCNB1	RAD17
BRCA2	RBBP8
STAT3	RRM1
TGFB1	SKP2
CDKN1B	SMARCD3
MYC	STOX1
AURKB	TP53
ERBB2	TRIM39
HIF1A
MDM2
MAPK1
NFKB1
RB1
EZH2
APC
CDC25A
AURKA
CTNNB1
MAPK14
BCL2
FOXM1
SPDYA
CXCL8
TOP2A
CDK4
CCNA2
MAPK8
MTOR
PDCD1
PPARG
MAPK3
PARP1
BIRC5
MAD2L1
PRKDC
TOPBP1
HLA-G
TP53BP1
DBF4B
CUL4A
FANCD2
CDH1
CDC20
RBBP8
PRKN
CCNE1
HSPB1
CDC25C
HSP90AA1
PIK3CA
H2AX
BARD1
MET
TNFSF10
BRD4
BCL2L1
CLSPN
MUS81
CXCR4
RAD51
KLF4
CDC25B
CASP8
RAC1
HDAC1
CDC6
FOXO1
RPS6KB1
RAD50
GSK3B
PRKCE
FZR1
IGF1R
CAV1
PRKCA
ARID1A
ABL1
FBXW7
BMI1
BRCC3
STUB1
LATS1
SPDYC
PLAUR
HDAC2
MCL1
GLI1
NEK2
BLM
TNFSF11
CSNK2A1
DTL
CENPF
CDC7
CDK5RAP3
TSC2
XIAP
DDB1
ITGAV
PLK3
BTRC
VCP
STMN1
YWHAZ
PML
UHRF1
ERCC6
EIF4EBP1
RPA2
MIR16-1
CBL
PPM1D
CHEK2P2
ALDH1A1
GADD45A
UBE2C
MC1R
AXL
PIK3CG
MYBL2
YWHAB
BRIP1
SMC1A
KAT5
DCLRE1C
KIF11
DNM2
TSC1
ABRAXAS1
ILK
YWHAE
CDT1
TIMELESS
CTBP1
PIM1
IL24
CCNA1
MAD2L2
PTPA
CCNB2
RAD18
TACR1
YWHAG
KMT5A
POLL
GMNN
PER3
CAMKK2
NEK1
EME1
PIAS1
H3-4
SLX4
APOBEC3B
DDX39B
TERF1
GNL3
CDC27
POLM
MEF2C
KIF14
HOXB13
NEK11
IER3
NABP2
CDC14B
SLBP
NOP53
EXO1
CCNG1
UBR5
BTG2
LCMT1
RNF8
TLK2
TAOK2
NEK6
PRC1
INO80
STK38
LILRB2
LAMTOR5
TLK1
PPM1A
WDHD1
DONSON
NAT10
TIAL1
UFD1
SF3B4
TRIM39
RIF1
FBXO31
CDCA5
SYF2
CDC14A
NABP1
RMI1
DDX4
TP53I3
KLLN
TTI1
MRNIP
CINP
TTI2

## Sheet: G2
NCBI	GO	G2 : common			[DEG] and [G2]
PLK1	ABCB1	ATM
TP53	ABRAXAS1	AURKA	19 genes		none
CDK1	AKAP8	BRCC3
EGFR	AKAP8L	CCNA2
CDKN1A	APP	CCNB1
CDKN1B	ARPP19	CCNB2
ATM	ATAD5	CCNB3
CENPF	ATF5	CDC25B
AURKA	ATM	CDC25C
CCND3	AURKA	CDK1
PML	AURKB	CDK2
CDK2	AVEN	CDKN1A
CCNB1	BABAM1	CENPF
GSK3B	BABAM2	CHFR
CASP3	BACH1	PLK1
RAD51	BARD1	RBBP8
RAC1	BLM	SKP2
CD4	BRCA1	TP53
CSNK2A1	BRCC3	WEE1
SKP2	BRD4
RBBP8	BRSK1
H2AX	BRSK2
ATR	CALM1
PRKDC	CALM2
CCNA2	CALM3
CDC25C	CCDC57
UHRF1	CCNA2
ANXA2	CCNB1
CDC25B	CCNB2
CYLD	CCNB3
MAD2L1	CCND1
WEE1	CCNG1
HDAC3	CCNG2
BTRC	CCNQ
DDB1	CCNY
CUL1	CDC14B
SRSF1	CDC25A
STUB1	CDC25B
NEK2	CDC25C
BUB1B	CDC6
ILK	CDC7
KIF11	CDK1
CDT1	cdk10-cyclinm_human
CHFR	CDK14
SKP1	CDK2
NCOR1	CDK3
PLK4	CDK4
CENPE	CDK5RAP3
SMC1A	CDK6
CCNA1	CDKN1A
PAK2	CENPF
JUNB	CHEK1
RNF8	CHEK2
DCAF1	CHFR
CCNB2	CHMP4C
DCLRE1C	CLSPN
KAT8	CTC1
SLX4	DBF4B
CACYBP	DNM2
WDHD1	DONSON
CDCA5	DTL
CCNB3	DYRK3
RIT1	ENSA
BRCC3	ESRRB
USP37	FBXL15
EBF3	FBXL7
FBXO31	FBXO5
NEIL3	FHL1
BORA	FOXM1
ABRAXAS2	FOXN3
SESN3	FOXO4
ANXA2P3	FZR1
	G2E3
	GPR132
	GTSE1
	HSPA2
	HUS1
	HUS1B
	IER3
	ING4
	INIP
	inip-ints3-nabp1_human
	inip-ints3-nabp2_human
	INTS3
	KCNH5
	KDM8
	KHDRBS1
	KIF14
	LATS1
	LCMT1
	MACROH2A1
	MASTL
	MBTPS1
	MBTPS2
	MECP2
	MELK
	MIIP
	MRE11
	MRNIP
	MTA3
	NABP1
	NABP2
	NAE1
	NBN
	NDC80
	NEK10
	NES
	NOP53
	NPM1
	ORC1
	PABIR1
	PAXIP1
	PBX1
	PHOX2B
	PINX1
	PKIA
	PKMYT1
	PLCB1
	PLK1
	PLK3
	PPM1D
	PPME1
	PSRC1
	RAB11A
	RAD17
	RAD21
	RAD50
	RAD51B
	RAD51C
	RBBP8
	RCC2
	RFPL1
	RINT1
	RNASEH2B
	RRM1
	rrm1-rrm2b_human
	RRM2B
	SIN3A
	SKP2
	SMARCD3
	STOX1
	SYF2
	TAF2
	TAOK1
	TAOK2
	TAOK3
	TICRR
	TOPBP1
	TP53
	TPD52L1
	TRIM39
	UBE2A
	UIMC1
	URS000013D17D_9606
	URS00005B3525_9606
	USH1C
	USP17L2
	USP47
	VPS4A
	VPS4B
	WEE1
	WNT10B
	ZFYVE19
	ZNF830

[truncated: 6 more sheets: G2-M, Mitosis, SAC, Spindle, Chr segregation, M-G1]
