# Supplementary material for: αS-SETMAR: Inducing Protective Chaos in Glioblastoma?
Source: Cancers (Basel). 2026 Jul 3;18(13):2151. doi: 10.3390/cancers18132151 (PMC13359777; doi:10.3390/cancers18132151)
Supplement: Supplementary file 1 [file cancers-18-02151-s001.zip › Table S2.xlsx]

## Sheet: Table 2A
[S-SETMAR] and [FL-SETMAR]								[FL-SETMAR] but not S-SETMAR							[S-SETMAR] but not FL-SETMAR
MIR4689								LOC101928626							LOC105376686
UTS2	359							LOC105378947		256					TNFRSF9		2878
PADI2								EXOSC10							LOC105376737
PLA2G2C								MIR6127							NPPA-AS1
GRHL3								LIN28A							NPPB
LINC01648		[S-SETMAR] and [FL-SETMAR] and [DEG -]:						DLGAP3			[FL-SETMAR] and [DEG -]:				RNU5E-1
GRIK3		ADAM23						EPHA10			ANKRD30BP2				PLOD1
HIVEP3		ALCAM		19				DMAP1			ATP2B2		12		LOC107985468			[S-SETMAR] and [DEG -]:			[S-SETMAR] and [DEG +]:
FAF1		BDKRB1						LRRC53			CACNA1E				FBXO42			ABI3BP			ACACB
LINC01767		C10orf90						HFM1			EMILIN2				ESPNP			ABR	132		ACTR3C	75
C8B		CACNA1A						LINC01691			ITGA1				ACTL8			ACKR3			ACVR2B-AS1
NFIA		EYA1						LOC112268273			NPAS4				LOC105376812			ADAMTS3			ALDH1L2
ATG4C		FAT4						PMVK			PAPSS2				KLHDC7A			ADH6			ATP6AP1L
IFI44L		GPR141						PMF1			RASGEF1A				IFFO2			ANGPT1			ATP8A1
ADGRL2		GRHL3						CADM3			SNORD12C				LINC01355			ANKS1B			BBC3
LINC02790		LRRC4C						TMCO1			SYT15				ASAP3			ANO1			CDYL2
PTBP2		NOS2						SELE							SYF2			ANXA1			CNIH3
PDE4DIPP7		RARB						SEC16B			[FL-SETMAR] and [DEG +]:				MACO1			ANXA2P3			COL21A1
TDRD10		RBM24						CACNA1E			FLJ36000				ARID1A			AOX1			COL27A1
CADM3-AS1		SCIN						NUCKS1			GDAP1L1		13		SLC9A1			ARHGAP24			CPS1
CCDC190		SEMA3E						LOC101929540			LINC00910				NKAIN1			ARRDC3			DNAH2
GPR52		SLC15A1						ACTR3BP5			MYO18B				SYNC			ATP6V0A4			ESPNP
LINC01741		SPTLC3						LOC101929373			MYO1D				PHC2			BAMBI			EYS
FAM163A		SYT1						RASGEF1A			PC				C1orf94			BANK1			FRAS1
LOC102724830		TTN						SYT15			ROCK1P1				GJB3			BCL11A			GPR135
BRINP3								GPRIN2			SEC16B				GJA4			C1orf94			GPRC5C
PLXNA2								LOC102724768			SLCO3A1				ZMYM4			CADM2			GRIN2A
LINC01740								MIR7151			SMOC1				KIAA0319L			CCDC102B			HS3ST3A1
LOC105372912		[S-SETMAR] and [FL-SETMAR] and [DEG +]:						LRMDA							AGO3			CCNL1			IGSF1
GPATCH2		ABTB1						LINC00858							YRDC			CCZ1B			IKZF3
GALNT2		KCNH5		11				PAPSS2							LINC02786			CD55			IQSEC3
SLC35F3		KCP						MIR607							RRAGC			CDH1			ITGAX
KIF26B		NAV2						SORCS3-AS1							GJA9-MYCBP			CDH19			ITPRIPL2
OR2T8		NCOR2						LOC105378502							CAP1			CDH7			KCNMA1
LINC00703		PDE1C						FAM24A							ZMPSTE24			CDH8			KDM4B
LOC107984203		PKHD1						FRG2B							MIR6079			CDK8			KLHDC7A
MIR4293		PPP1R3B						CARS1							EIF2B3			COL4A3			LAMA4
KIAA1217		RFPL2						MRGPRG-AS1							ZSWIM5			COL4A4			LINC00639
APBB1IP		SYCP2						AMPD3							TESK2			CSMD3			LINC01029
LINC01517		TENM1						MIR4485							MKNK1			CT83			LOC339166
LYZL1								MICAL2							TRABD2B			DCAF12L2			LRRN1
LINC02644								LINC02686							TCEANC2			DCLK1			LURAP1L
ZEB1								TRIM51G							LOC105378737			DLEU1			MAF
IATPR								OR4C46							C8A			DNAH5			MAFB
NRP1								TRIM48							OMA1			EDIL3			MAGEB17
PCAT5								APLNR							CYP2J2			EFCAB2			MAST4
LINC02630								NPAS4							LINC01748			ENAH			MYO5B
PCDH15								PC							MGC34796			EPHA7			NFIC
LINC00845								LOC100129203							PGM1			EPSTI1			NHSL2
ARID5B								WASH8P							CACHD1			EVA1C			NLRP4
LOC105378347								ANO2							JAK1			FABP5			NXNL2
LINC00595								ALG10							LEPR			FAT3			PCDH19
ZMIZ1-AS1								ALG10B							SGIP1			FBN2			PCSK5
LINC01519								LOC107984499							DNAI4			FGF1			PDZRN3
HABP2								NEUROD4							IL12RB2			GABRB3			PLEKHA7
RAB11FIP2								LINC02397							NEGR1			GADD45B			PLOD1
NANOS1								LINC02423							LOC105378798			GJB3			PPARGC1A
C10orf90								CLIP1							LINC02238			GJB6			PPM1L
LINC01164								LOC105370062							LHX8			GNG11			PPP1R3C
LOC101927708								ATP4B							ST6GALNAC5			GPR174			PRSS16
NAV2								OR11H12							AK5			GRB14			RASGEF1B
GAS2								SMOC1							IFI44			HCK			SCG3
MIR610								MIDEAS							ADGRL4			HHIP-AS1			SEMA6D
ARL14EP-DT								SYNDIG1L							LINC01781			HNF4G			SERPINI1
LRRC4C								LINC01629							LOC101927434			ID2			SIPA1L3
LRRC55								LINC02330							LINC01362			IFI44			SLC12A5
LINC02733								LINC02287							LINC01361			IFT88			STEAP2
SHANK2								MIR4539							LINC01725			ISL1			SYNE3
KRTAP5-11								HERC2							TTLL7			ITGB8			TENM4
DLG2								RNF111							PRKACB			ITM2A			TESK2
LOC101929174								MGC15885							DDAH1			KATNAL1			THSD4
ERC1								SALRNA2							COL24A1			KCNV1			TM4SF19-AS1
FGF23								AP3B2							CLCA3P			KIT			TMEM154
AICDA								PDE8A							LINC01773			KLF2			TNFRSF9
KLRF1								SLCO3A1							PKN2			KLF4			UST
CLEC1A								PARN							ZNF326			KLHL4			VCX3A
BCL2L14								EEF2K							SNORD3G			LEPR			WSCD1
LOC105369668								HS3ST4							ZNF644			LHX8			WT1-AS
PDE3A								LINC00273							EVI5			LINC00641			XDH
PPFIBP1								LINC02184							DIPK1A			LINGO2			ZGLP1
PKP2								LINC02167							CCDC18-AS1			LOC101929719			ZNF391
SYT10								ANKRD26P1							ABCD3			LOC102724749			ZNF418
LINC02406								FLJ36000							SLC44A3-AS1			LSAMP			ZSWIM5
CPSF6								GIT1							CNN3-DT			LUM
SYT1								MYO1D							RWDD3			MAP1A
NTS								UNC45B							LINC01761			MAP2
PLEKHG7								KRTAP4-9							LINC02607			MBNL1-AS1
SLC41A2								CCDC200							LOC101928219			ME2
DAO								LINC00910							DPYD-AS1			MRPL13
LINC02457								OR4D1							LINC01776			MTUS2
HRK								TRIM37							PLPPR4			NCAM2
NOS1								PECAM1							LINC01708			NEGR1
CCDC62								LOC107985015							FRRS1			NEK10
NCOR2								RAB37							CDC14A			NKAIN1
SCARB1								SNHG20							LOC112268286			NLGN1
TMEM132B								TUBB8B							RNPC3-DT			NMU
RNF6								ROCK1P1							LOC105378880			NOX4
LINC00444								LOC105371953							VAV3			NPPB
MIR5007								EMILIN2							PROK1			NRG1
PCDH17								DLGAP1							PGBP			NRK
LINC00358								MIR3976HG							LRIG2			PABPC4L
LINC00448								RNMT							LOC112268234			PABPC4L
SLC15A1								MC5R							CASQ2			PCDH1
LINC00399								ZNF519							SPAG17			PDGFA
TEX29								LINC01901							PDE4DIPP4			PHACTR1
LINC00354								MIR7-3HG							LINC02798			PHACTR1
OR4K17								PNPLA6							PDE4DIPP3			PIM1
LINC01500								CDC37							LOC101929805			PLAUR
KCNH5								ZNF254							FMO5			PLAUR
YLPM1								HAVCR1P1							ARNT			PLEKHG4B
NRXN3								LOC105372345							LCE6A			PLXDC2
BDKRB1								KCTD15							ZBTB7B			PLXDC2
GABRG3								PMIS2							ASH1L			PRKAG2
SPRED1								TBCB							OR10R2			PROSER2-AS1
CGNL1								CEACAM8							AIM2			PROSER2-AS1
CA12								PNKP							VANGL2			PSMB3
AGBL1								SMIM17							SLAMF6			PTER
LOC105370982								LOC105373406							UAP1			PTER
RBFOX1								LINC00570							RGS5			PTGS2
PRKCB								ASXL2							NUF2			PTGS2
LINC02195								ADGRF3							PBX1			PVT1
CASC22								RMDN2							LOC107985451			PVT1
LOC101928392								LOC100506235							MAEL			RASSF9
LINC01082								EML6-AS1							MPZL1			RASSF9
GAS7								LOC100129434							TIPRL			RFC3
NOS2								ANTXR1							DPT			RFC3
PYY								GFPT1							LINC00626			RGS20
CDC27								MRPL53							CCDC181			RGS20
HLF								KMT2CP4							NTMT2			RIMS2
LPO								LSP1P4							LINC01142			RIMS2
ARSG								ACTR3BP2							MROH9			RNH1
ABCA6								ZAP70							SUCO			RNPEP
CASC17								TBC1D8							FASLG			RNVU1-19
YES1								DPP10							RABGAP1L-DT			RPL10L
LINC01895								LOC107985944							RABGAP1L			RPL10L
EPB41L3								MIR663B							RABGAP1L-AS1			RPL22L1
ANKRD12								ANKRD30BL							BRINP2			RPL22L1
LINC01928								GPR39							RASAL2			RPRM
ROCK1								NCKAP5-AS1							XPR1			RPRM
CELF4								ARHGAP15							ZNF648			RRAD
FBN3								KIF5C-AS1							LINC01344			RYR2
OR7E24								KCNH7							RGL1			RYR2
MIR4322								OSBPL6							NIBAN1			S100A14
CACNA1A								LOC105373780							IVNS1ABP			SCN9A
NOVA2								FAM171B							GS1-204I12.4			SCN9A
VRK3								PID1							HMCN1			SEMA3D
LINC01250								MIR663AHG							PDC-AS1			SEMA3D
LINC01249								DEFB115							PTGS2			SERP2
LOC105373436								XKR7							LINC01037			SERP2
CYRIA								DLGAP4							LINC01701			SFRP4
GALNT14								LINC00489							LINC01720			SFRP4
MYADML								CHD6							LINC01031			SLC16A7
LINC01913								GDAP1L1							LOC105371672			SLC16A7
CAMKMT								SNORD12C							NEK7			SLC25A32
NRXN1								MIR3194							MIR181A1HG			SLC25A32
ACYP2								MIR548AG2							LINC02789			SLC35F1
LOC105374754								KCNQ2							NR5A2			SLC35F1
EHBP1								NA							KDM5B			SLC4A4
VPS54								MIR3648-2							PRELP			SLC4A4
CYP26B1								TPTE							OPTC			SLC6A15
EXOC6B								ANKRD30BP2							PLEKHA6			SLC6A15
LRRTM4-AS1								LINC01679							LOC105371692			SLCO2B1
LINC01809								BMS1P20							NFASC			SLITRK5
RGPD2								MYO18B							CD55			SLITRK5
MRPS9-AS2								LOC105372980							CR2			SNORD14A
DDX18								CARD10							LINC01696			SNORD14A
NCKAP5								FBLN1							TRAF3IP3			SNORD54
THSD7B								MAPK8IP2							HHAT			SNORD54
HNMT								ATP2B2							KCNH1			SORBS2
GTDC1								MAP4							BATF3			SPRY2
ACVR2A								CELSR3							KCNK2			SPRY2
COBLL1								NPRL2							USH2A-AS2			SYNC
XIRP2								LINC02030							LINC01653			SYNC
G6PC2								LOC101930420							TGFB2			SYT2
LINC01117								HGD							LINC02869			TBC1D4
TTN								PRR20G							ZC3H11B			TBC1D4
CWC22								PHC3							BPNT1			TEX15
DNAJC10								SST							LINC02779			TFPI
LINC01790								UTS2B							LINC02817			TFPI
ADAM23								LINC01968							LOC107985462			TGIF2LX
PLEKHM3								SENP5							LINC02257			TLR5
LINC00607								FAM157A							TLR5			TLR5
LOC105373895								NKX1-1							CCDC185			TMEM132D
ACSL3								CWH43							TP53BP2			TMEM132D
SPTLC3								TECRL							CNIH3			TMEM9
RIN2								UGT2B4							ENAH			TMPRSS15
LINC01370								PPEF2							EPHX1			TMPRSS15
LINC01620								HERC3							LOC105373116			TNFAIP3
ARFGEF2								PPP3CA							RNA5S17			TP53BP2
KCNB1								LINC02241							LINC02814			TP53BP2
ZNF831								CDH6							TARBP1			UFM1
SYCP2								RAD1							LNCATV			UFM1
MIR646HG								SLC1A3							LYST			YRDC
CDH4								GHR							ACTN2			YRDC
MIR6130								EMB							MIR4428			YWHAZ
LINC01684								ITGA1							RYR2			YWHAZ
LINC01692								DHFR							CHRM3			ZNF385D
LOC105372762								LOC101929380							CHRM3-AS1			ZNF385D
GRIK1-AS1								KIAA0825							FMN2
GRK3-AS1								PCBD2							RGS7
PITPNB								HTR4							OPN3
EWSR1								RPP21							PLD5
PIK3IP1								PACSIN1							LINC01347
RFPL2								TRERF1							C1orf100
RARB								LOC101927293							EFCAB2
SCN10A								FAM184A							LOC105373265
TAFA1								SGK1							PGBD2
LINC00877								LINC01010							ADARB2
LINC02047								LINC02539							LINC02662
LOC105377183								GTF2H5							LINC02645
EPHA3								PACRG-AS3							PFKP
EPHA6								OSBPL3							LINC02669
LOC105374005								CRHR2							LINC02639
ALCAM								LOC107986780							LINC02660
QTRT2								MIR1200							MANCR
ABTB1								COBL							LINC02677
LINC02010								ZNF716							LINC02656
LOC105374150								TPST1							PRKCQ
LINC01213								BUD23							SFMBT2
P3H2								CDK14							LOC105376396
TMEM44								PRSS1							LINC02676
LRCH3								HTR5A							LINC00709
C1QTNF7-AS1								HGSNAT							LOC112268059
QDPR								POTEA							LINC02670
LINC02497								ASNSP1							PROSER2
LINC02506								LOC100130298							PROSER2-AS1
LOC105374391								TPD52							MIR548AK
LINC02429								LINC02235							MIR548Q
LINC02496								VPS13B							CCDC3
MIR1269A								LOC101927513							BEND7
LOC101927237								MIR1208							FRMD4A
ANXA3								LINC00977							FAM171A1
BMP3								LOC105375759							PTER
DDIT4L-AS1								ST3GAL1							SLC39A12
SLC39A8								LOC101927798							LOC105376440
LEF1-AS1								LOC101927822							MALRD1
RPL34-DT								LOC107986979							PLXDC2
MIR297								MIR1302-7							C10orf67
FAT4								JRK							MIR603
FHIP1A								ZNF707							LINC01516
LOC105377505								HGH1							LINC00836
LINC02509								IZUMO3							LINC02680
LINC01098								DNAJB5							MPP7
LINC02508								MIR1299							LINC02652
LINC01262								LOC100132154							BAMBI
LOC105374625								LOC101929116							JCAD
CDH18								NUP188							MTPAP
CDH12								TUBBP5							ZNF438
LINC02239								ZXDA							LOC105376484
LINC02211								SPIN4-AS1							KIF5B
ADAMTS12								IRS4							CCDC7
RAI14								DCAF12L1							LINC02628
NADK2								L1CAM							LINC00838
HCN1								LOC105377227							PARD3
PLPP1								RBMY1A3P							PARD3-DT
LOC101928505								TTTY23							CCNY
CARTPT															ANKRD30A
LINC01335															ZNF37BP
LYSMD3															LOC105378283
MCTP1															LINC00842
ST8SIA4															ANXA8
LINC00492															FRMPD2
EFNA5															ARHGAP22
MEGF10															OGDHL
NR3C1															MIR605
MIR5197															CSTF2T
HRH2															LOC105378308
LOC100289470															ZWINT
MCUR1															MIR3924
RBM24															IPMK
LOC107986576															TFAM
LINC02828															BICC1
HLA-DMB															ANXA2P3
LOC105375074															LINC02671
LOC101927082															LINC01515
PKHD1															CTNNA3
FAM83B															HERC4
KHDRBS2															VPS26A
LGSN															TSPAN15
FBXL4															COL13A1
GRIK2															MACROH2A2
LOC107986638															KAT6B
ARHGAP18															KCNMA1
TMEM200A															RPS24
EYA4															ZCCHC24
PDE7B															SH2D4B
MAP3K5-AS1															LINC02655
CITED2															NRG3
OPRM1															CCSER2
MAS1															FAS
COL28A1															LINC00865
SCIN															PCGF5
DGKB															PPP1R3C
SP4															TNKS2
LINC03007															FFAR4
MIR148A															ALDH18A1
CREB5															TM9SF3
NEUROD6															LOC112268065
PDE1C															SFXN3
ELMO1															ARMH3
GPR141															SORCS1
ZNF733P															LINC01435
LINC02848															LINC02661
LOC102723427															LOC105378482
LOC105375341															ADRA2A
LOC105375344															LOC105378486
CALN1															TCF7L2
SEMA3E															CASP7
RELN															LOC101927692
SLC26A4-AS1															ATRNL1
SLC26A3															GFRA1
KCP															PNLIPRP1
CNTNAP2															PNLIPRP2
ACTR3B															PDZD8
PPP1R3B															MIR4682
LOC729732															PLPP4
SLC7A2															LINC02930
STMN4															WDR11
CPA6															BUB3
LOC105375889															CPXM2
EYA1															DHX32
LOC105375931															CLRN3
LINC01419															PTPRE
LOC107986954															LINC02667
LOC112268015															LOC105378557
NCALD															EBF3
SLC30A8															PGGHG
EXT1															MUC5B
SAMD12															KRTAP5-6
SNTB1															TSSC2
DERL1															TRIM21
TRMT12															OR52K2
LINC00964															OR52K1
LOC105375749															OR51H1
ADCY8															OR51M1
LINC01591															OR56B4
LINC02055															ZNF214
LOC401478															LINC02709
TRAPPC9															ZBED5-AS1
MROH5															RASSF10
LY6H															SPON1
LOC105375997															PSMA1
LINC01242															PLEKHA7
TAF1L															SNORD14A
TMEM215															NUCB2
NTRK2															ZDHHC13
OR1Q1															E2F8
OR1L4															NAV2-AS4
LHX2															NAV2-AS6
AP1S2															NELL1
LOC101928627															SLC17A6
CYBB															CCDC179
SLC9A7															LINC02718
LOC102724150															LUZP2
TSC22D3															LINC02699
TENM1															MUC15
ZIC3															BBOX1
MIR2114															LINC02758
LOC105379273															LINC02742
															LINC02755
															MPPED2
															IMMP1L
															ELP4
															PAUPAR
															RCN1
															WT1-AS
															KIAA1549L
															LMO2
															ABTB2
															EHF
															LOC105376624
															CD44-DT
															SLC1A2
															PAMR1
															MIR3973
															LOC107984325
															LINC02760
															LINC02759
															LINC01493
															LINC02740
															TTC17
															TSPAN18
															LOC105376650
															CSTPP1
															PSMC3
															SEPTIN7P11
															OR8H1
															OR8U3
															OR5AP2
															CTNND1
															OR9I1
															OR10W1
															OOSP1
															LINC02705
															MS4A6A
															MS4A4A
															VWCE
															DAGLA
															LOC399900
															SCGB1D2
															AHNAK
															SLC22A6
															LOC105369358
															LOC112268076
															PPP6R3
															TPCN2
															LOC105369370
															FGF19
															ANO1
															MIR548K
															ALG1L9P
															FAM168A
															P4HA3
															PGM2L1
															MIR548AL
															POLD3
															SPCS2
															DGAT2
															UVRAG
															THAP12
															EMSY
															GUCY2EP
															ACER3
															RSF1
															TENM4
															LINC02720
															MIR4300
															ME3
															TMEM135
															GRM5
															NOX4
															NAALAD2
															DISC1FP1
															FAT3
															DEUP1
															PANX1
															LOC105369435
															MIR548L
															CEP57
															MTMR2
															MAML2
															LINC02713
															CNTN5
															ARHGAP42
															TRPC6
															LOC101928477
															MMP13
															DYNC2H1
															CASP12
															LINC02719
															GUCY1A2
															ELMOD1
															SLN
															CUL5
															C11orf65
															DDX10
															LOC105369498
															TTC12
															TMPRSS5
															ZBTB16
															NXPE2
															LINC02702
															SIK3
															KMT2A
															CBL
															NECTIN1-DT
															LINC02744
															LOC105369527
															LOC107984400
															UBASH3B
															TMEM225
															SIAE
															ACRV1
															LOC101929427
															LINC02725
															LOC101929538
															TMEM45B
															SNX19
															LINC02743
															IQSEC3
															KDM5A
															LOC100128253
															LOC100507560
															LOC105369617
															NTF3
															APOBEC1
															FAM90A1
															LINC00937
															LRP6
															GPR19
															GPRC5D
															MGST1
															LOC107984494
															LINC02378
															CAPZA3
															AEBP2
															LINC02398
															LINC02468
															SLCO1B1
															DNAI7
															LMNTD1
															ITPR2
															STK38L
															FAR2
															CPNE8
															KIF21A
															SLC2A13
															MUC19
															CNTN1
															PDZRN4
															LINC02461
															TMEM117
															RACGAP1P1
															ARID2
															SLC38A4-AS1
															RPAP3
															VDR
															LINC02395
															CERS5
															LETMD1
															SLC4A8
															SCN8A
															KRT2
															TESPA1
															OR10A7
															OR6C4
															LINC02403
															LOC100506869
															SLC16A7
															PPM1H
															AVPR1A
															DPY19L2
															SRGAP1
															LOC105369798
															MIR548Z
															MSRB3
															MSRB3-AS1
															MIR6502
															CAND1
															DYRK2
															LINC02421
															MYRFL
															PTPRB
															TBC1D15
															TPH2
															LINC02444
															LINC02445
															LINC02394
															KCNC2
															CSRP2
															LINC02424
															OTOGL
															PTPRQ
															MIR618
															PPFIA2
															LINC02426
															CCDC59
															LOC105369874
															LOC107984536
															SLC6A15
															LINC02820
															RASSF9
															MGAT4C
															TMTC3
															LINC02458
															DUSP6
															LOC105369890
															LINC00615
															LUM
															LOC105369896
															LINC02404
															BTG1-DT
															LOC105369908
															VEZT
															LOC107984545
															LOC102723340
															LOC107984547
															LINC02409
															MIR135A2
															MIR4495
															SLC9A7P1
															ANKS1B
															UHRF1BP1L
															PAH
															C12orf42
															LOC105369946
															CHST11
															ALDH1L2
															APPL2
															C12orf75-AS1
															C12orf75
															CASC18
															RFX4
															RIC8B
															ASCL4
															CORO1C
															ACACB
															UBE3B
															GLTP
															GIT2
															TCTN1
															PHETA1
															MIR1302-1
															LOC107984437
															LOC105370002
															MED13L
															KSR2
															RFC5
															WSB2
															CCDC60
															DENR
															GTF2H3
															DNAH10
															LINC02405
															LINC02375
															LOC105370067
															LINC02411
															MIR3612
															TMEM132D
															GALNT9
															ANKLE2
															ANKRD20A9P
															ZMYM2
															GJB6
															IFT88
															MTMR6
															CDK8
															GPR12
															LNX2
															PAN3
															MTUS2
															SLC7A1
															KATNAL1
															FRY
															LINC00423
															LINC02344
															RFC3
															LINC02343
															LINC00457
															NBEA
															DCLK1
															SERTM1
															LINC02334
															LINC00571
															UFM1
															NAA16
															VWA8-AS1
															FAM216B
															EPSTI1
															LACC1
															SERP2
															LINC00330
															SIAH3
															CPB2-AS1
															HTR2A
															LINC00562
															SUCLA2
															LINC00462
															FNDC3A
															DLEU1
															C13orf42
															INTS6
															LINC00458
															PRR20A
															LINC00374
															DIAPH3
															TDRD3
															LINC00376
															LINC00355
															LINC01052
															PCDH9-AS2
															LOC105370248
															LINC02342
															LINC00550
															LINC00383
															KLHL1
															LINC00348
															MZT1
															LINC00392
															KLF12
															TBC1D4
															COMMD6
															MYCBP2
															NDFIP2
															SPRY2
															LOC105370281
															SLITRK1
															SLITRK6
															SLITRK5
															LINC00373
															LINC00433
															LINC00560
															LINC00440
															LINC00353
															LINC00410
															GPC5
															GPC5-AS2
															GPC6-AS2
															GPC6-AS1
															TGDS
															GPR180
															CLDN10
															MBNL2
															IPO5
															LOC105370327
															DOCK9-DT
															UBAC2
															LOC105370340
															LOC105370344
															DAOA-AS1
															LOC107984626
															LOC105370348
															SNORD31B
															MIR1267
															LOC101927646
															NAXD
															ARHGEF7
															MIR548AR
															TTC5
															RNASE3
															RNASE2CP
															RNASE2
															LINC00641
															HNRNPC
															OR4E1
															LOC105370409
															GZMB
															LINC02306
															MIR3171HG
															LOC102724934
															PRKD1
															LOC100506071
															NUBPL
															RNU6-7
															NPAS3
															EGLN3
															BRMS1L
															LOC112268136
															LINC00639
															MIA2
															LRFN5
															LINC02307
															LINC00871
															RPL10L
															MDGA2
															MIR548Y
															LOC105378178
															FRMD6
															STYX
															DDHD1
															LINC02331
															ATG14
															PELI2
															OTX2
															SLC35F4
															ACTR10
															LOC107984642
															GPR135
															PRKCH
															SYT16
															LINC00644
															WDR89
															SYNE2
															LINC02290
															LOC105370547
															ACTN1
															DCAF5
															SYNJ2BP-COX16
															DPF3
															NUMB
															VSX2
															JDP2-AS1
															JDP2
															ESRRB
															SPTLC2
															LOC105370589
															DIO2
															LINC02301
															LINC02305
															LINC02329
															LINC02328
															LINC02309
															LINC01148
															LINC01146
															ZC3H14
															FOXN3
															DGLUCY
															CATSPERB
															BTBD7
															SERPINA12
															LINC02279
															SYNE3
															VRK1
															LINC02312
															LINC01550
															LINC02914
															LOC105370664
															DIO3OS
															LOC107984698
															CINP
															TRAF3
															EIF5
															LINC02691
															CHEK2P2
															POTEB2
															POTEB3
															POTEB
															GABRB3
															GABRA5
															FAM189A1
															TRPM1
															SCG5
															RYR3
															DPH6-DT
															LOC102724253
															TGM5
															MAP1A
															LOC105376714
															SQOR
															LOC105370802
															SEMA6D
															LOC105370804
															LOC105370805
															LOC102724553
															COPS2
															FAM227B
															ATP8B4
															SPPL2A
															DMXL2
															SCG3
															MAPK6
															CERNA1
															WDR72
															UNC13C
															PIGB
															MNS1
															LOC105370832
															TCF12
															ALDH1A2
															MINDY2
															GCNT3
															RORA-AS2
															LOC105370844
															VPS13C
															MIR8067
															ZNF609
															SPG21
															MIR4311
															RNU6-1
															PIAS1
															ANP32A
															GLCE
															THSD4
															NR2E3
															REC114
															SNUPN
															SCAPER
															RCN2
															HYKK
															LINC00927
															MIR549A
															CFAP161
															SH3GL3
															MIR548AP
															LOC105370956
															LINC00052
															NTRK3
															ANPEP
															SV2B
															CRAT37
															LOC105370973
															LOC105369203
															LINC02852
															LOC105370989
															LOC105370994
															LOC105370993
															LOC112268156
															LINC02253
															LOC105371010
															MIR4714
															MEF2A
															LYSMD4
															LOC101929566
															EEF2KMT
															LINC01570
															MIR8065
															LOC105371070
															TMEM114
															LOC101927026
															GRIN2A
															LOC105371076
															MIR548H2
															SNX29
															MIR4718
															LOC105371089
															SHISA9
															ERCC4
															LINC02186
															BFAR
															NOMO1
															BMERB1
															NOMO3
															LOC102723692
															XYLT1
															LOC102723728
															NOMO2
															SMG1
															ITPRIPL2
															GPR139
															LOC105371119
															LOC105371120
															DNAH3
															ZP2
															SMG1P3
															UQCRC2
															RRN3P3
															LOC107984851
															CACNG3
															LOC105371143
															ARHGAP17
															MIR548W
															LOC102723536
															C16orf82
															NSMCE1-DT
															SMG1P2
															SMG1P5
															PRR14
															SRCAP
															ITGAX
															RUSF1
															LOC101929031
															MYLK3
															PHKB
															LONP2
															LOC105371240
															ZNF423
															CYLD
															LOC105371256
															LOC105371267
															CHD9
															LOC105371278
															LOC102725116
															GNAO1-DT
															AMFR
															NUP93
															CSNK2A2
															LOC101927605
															CDH8
															LOC105371307
															LOC105371308
															LOC105371310
															CMTM4
															DUS2
															CDH1
															COG4
															ATXN1L
															ZFHX3
															LINC01568
															LOC107984856
															PSMD7-DT
															CNTNAP4
															MIR4719
															MON1B
															ADAMTS18
															VAT1L
															LOC105371354
															LOC107984806
															MAF
															LOC105371356
															LINC01229
															MAFTRR
															CDYL2
															ARLNC1
															GCSH
															BCO1
															CMIP
															LOC105371363
															MPHOSPH6
															LOC101928417
															CDH13
															LINC01081
															LINC00917
															FLJ30679
															LINC02181
															ABR
															PELP1
															LOC339166
															WSCD1
															DNAH2
															CFAP52
															SHISA6
															LINC00670
															LINC02093
															MIR548H3
															HS3ST3A1
															LINC02096
															LOC105371557
															MFAP4
															LOC100287072
															LINC02693
															FAM27E5
															LINC01992
															PIPOX
															MYO18A
															LOC105371737
															ACACA
															LOC105371767
															IKZF3
															MIR548AT
															TUBG2
															LINC01180
															DCAKD
															SKAP1
															SPOP
															MIR8059
															WFIKKN2
															CA10
															LINC01982
															LINC02876
															KIF2B
															LOC107985001
															ANKFN1
															SCPEP1
															LOC105371855
															TANC2
															MAP3K3
															MILR1
															LINC02563
															AXIN2
															CEP112
															APOH
															MIR634
															HELZ
															MIR548AA2
															PITPNC1
															WIPI1
															ABCA8
															LINC01497
															KCNJ2
															SLC39A11
															CPSF4L
															CDC42EP4
															SDK2
															GPRC5C
															CD300C
															CCDC40
															TEX19
															LOC105371959
															LOC105371956
															LINC01892
															L3MBTL4-AS1
															PTPRM
															MTCL1
															PPP4R1
															LOC105371984
															MC2R
															LOC105372003
															POTEC
															LINC01906
															LINC01444
															ABHD3
															LINC01900
															GATA6
															LAMA3
															TTC39C
															LINC01894
															ZNF521
															SS18
															TAF4B
															KCTD1
															LOC105372042
															CDH2
															LOC105372045
															LOC105372049
															WBP11P1
															CCDC178
															ASXL3
															DTNA
															COSMOC
															FHOD3
															KIAA1328
															LINC01902
															LOC105372082
															LOC105372083
															LINC00907
															SYT4
															LINC01478
															LOXHD1
															MIR4744
															MYO5B
															ME2
															LOC105372121
															DCC
															MBD2
															LINC01539
															WDR7
															ATP8B1
															NEDD4L
															MIR3591
															CCBE1
															PIGN
															LINC01538
															LOC101927404
															LINC01916
															CDH7
															CDH19
															DSEL
															LINC01903
															TMX3
															CCDC102B
															GTSCR1
															LINC01541
															LINC01899
															CBLN2
															NETO1
															MIR548AV
															FBXO15
															C18orf63
															DIPK1C
															ZNF407
															ZNF236
															LINC01029
															ATP9B
															PRSS57
															GADD45B
															NFIC
															KDM4B
															CATSPERD
															FUT6
															ADGRE4P
															ZNF558
															ZGLP1
															SLC44A2
															DNM2
															DOCK6
															YJU2B
															CLEC4OP
															OR10H4
															KLF2
															MVB12A
															ZNF98
															ZNF723
															ZNF536
															LOC105372358
															THEG5
															DPY19L3
															PDCD5
															TDRD12
															LINC01801
															LINC01766
															ZNF461
															ZNF585B
															ZNF527
															SIPA1L3
															ACTN4
															IFNL1
															SPTBN4
															PSG3
															PLAUR
															ZNF222
															CEACAM22P
															CEACAM16
															VASP
															BBC3
															BICRA
															SULT2A1
															PLA2G4C
															FCGRT
															POLD1
															ZNF331
															NLRP7
															NLRP4
															ZNF418
															LOC107985841
															LOC105373401
															CMPK2
															LOC101929551
															LINC00299
															ID2
															ASAP2
															MIR3681HG
															LOC100506474
															LOC105373438
															LINC00276
															LOC107985855
															LINC01866
															LOC105373454
															LINC01376
															LOC105373461
															LOC105374317
															LOC101929230
															LINC01884
															LINC02923
															LOC105374325
															SLC35F6
															CENPA
															DPYSL5
															PLB1
															LOC100505774
															LOC101929386
															LOC101929418
															LCLAT1
															CAPN13
															XDH
															LTBP1
															MIR4430
															LINC01320
															LOC107985808
															MIR548AD
															CRIM1
															SULT6B1
															CDC42EP3
															LINC00211
															SOS1
															SLC8A1
															HAAO
															THADA
															LRPPRC
															LINC01121
															LOC105374593
															LOC107985810
															MIR8485
															LOC105374597
															SPTBN1
															RTN4
															PRORSD1P
															CCDC88A
															LOC105377632
															MIR4432HG
															BCL11A
															PUS10
															LOC105374780
															LINC01798
															LINC01797
															ANXA4
															TGFA
															NOTO
															LOC105374811
															LINC01851
															LOC101927967
															LOC105374822
															CTNNA2
															MIR8080
															LINC01815
															SUCLG1
															TCF7L1
															TGOLN2
															PTCD3
															CHMP3-AS1
															LOC102724642
															FOXI3
															ANKRD36C
															ANKRD36B
															CRACDL
															RNF149
															LINC01796
															LINC01831
															LOC105373524
															LOC105373525
															FHL2
															LINC01789
															LINC01593
															CCDC138
															NPHP1
															SLC20A1
															LINC01191
															DPP10-AS3
															LOC107985939
															CLASP1
															LOC105373595
															CNTNAP5
															LINC01889
															LINC01941
															SAP130
															UGGT1
															DARS1-AS1
															CXCR4
															SPOPL
															LOC105373643
															KYNU
															LOC101928361
															LOC101928386
															LOC105373664
															LOC105373666
															PABPC1P2
															LINC01911
															ORC4
															LYPD6B
															LYPD6
															MMADHC
															LINC01818
															LINC01817
															LOC105373686
															LOC101929356
															CACNB4
															STAM2
															LOC105373690
															RPRM
															GALNT13
															LOC107985953
															LINC01876
															GPD2
															LOC105373709
															GALNT5
															ACVR1C
															PSMD14
															SLC4A10
															GRB14
															TTC21B
															SCN9A
															CERS6
															MIR4774
															UBR3
															TLK1
															CYBRD1
															RAPGEF4
															MAP3K20
															MAP3K20-AS1
															CDCA7
															OLA1
															LOC105373752
															LNPK
															MTX2
															LOC105373757
															LOC107985965
															ZNF385B
															MIR1258
															SCHLAP1
															LINC01934
															PPP1R1C
															FRZB
															MIR548AE1
															FSIP2-AS2
															ZC3H15
															ITGAV
															CALCRL-AS1
															TFPI
															STAT4
															MYO1B
															TMEFF2
															PCGEM1
															LINC01821
															GTF3C3
															PGAP1
															ANKRD44
															SATB2
															LOC101927687
															SPATS2L
															AOX1
															CLK1
															FAM126B
															CDK15
															FZD7
															KIAA2012-AS1
															LOC105373845
															PARD3B
															NRP2
															DYTN
															CREB1
															MAP2
															MYL1
															CPS1
															MIR548F2
															ERBB4
															BARD1
															IGFBP-AS1
															LOC105373873
															DIRC3-AS1
															DIRC3
															CYP27A1
															MIR4268
															LOC105373893
															LOC107985990
															LOC105373896
															EPHA4
															PAX3
															CT75
															LOC105373907
															WDFY1
															FAM124B
															MIR5702
															IRS1
															COL4A4
															COL4A3
															MFF
															TRIP12
															SP100
															SAG
															LINC01891
															ARL4C
															AGAP1
															IQCA1
															ACKR3
															LOC93463
															LRRFIP1
															LOC105373963
															LINC01940
															OR6B3
															LOC285097
															DEFB129
															PSMF1
															ATRN
															ADRA1D
															MCM8-AS1
															CASC20
															MIR8062
															HAO1
															PLCB1
															RNU105B
															PLCB4
															LOC105372523
															SNAP25-AS1
															LINC02871
															BTBD3
															ISM1-AS1
															TASP1
															SEL1L2
															MACROD2
															ZNF133-AS1
															LOC107985442
															RALGAPA2
															HCK
															TM9SF4
															EFCAB8
															RALY-AS1
															NCOA6
															ERGIC3
															PHF20
															EPB41L1
															RPN2
															BPI
															RALGAPB
															MIR548O2
															FAM83D
															DHX35
															LINC01734
															LOC102724950
															MAFB
															LOC101927182
															LOC105372622
															PTPRT-AS1
															SLC12A5
															EYA2
															SULF2
															LOC105372637
															LOC112268266
															LOC105372640
															LINC00494
															LOC105372645
															PREX1
															STAU1
															SLC9A8
															RIPOR3-AS1
															DPM1
															LINC01429
															LINC01524
															DOK5
															MC3R
															FAM210B
															RTF2
															TFAP2C
															LOC107985382
															LOC105372703
															MIR8069-1
															BAGE2
															MIR3156-3
															POTED
															MIR8069
															RBM11
															LINC02246
															USP25
															MIR99AHG
															CHODL-AS1
															TMPRSS15
															MIR548XHG
															LINC01683
															LINC00320
															NCAM2
															LINC00317
															LOC107985508
															APP
															ADAMTS5
															LINC00314
															LINC01695
															BACH1-IT3
															GRIK1
															CLDN17
															KRTAP21-1
															KRTAP7-1
															TIAM1
															LINC00159
															EVA1C
															LINC00945
															LINC01548
															IFNAR2
															ATP5PO
															RUNX1
															LOC100506403
															LOC101928269
															TTC3
															KCNJ6
															HMGN1
															DSCAM
															LOC105372809
															LOC102724800
															PCBP3
															MAPK1
															MIR548J
															MIATNB
															LOC110091768
															MIR3199-1
															RFPL1
															MTMR3
															RFPL3S
															RTCB
															LINC01640
															LARGE1
															MIR4764
															LL22NC03-13G6.2
															LINC02885
															APOL6
															IFT27
															MRTFA
															EFCAB6
															EPIC1
															NHIP
															LINC01986
															CHL1
															CNTN6
															CNTN4
															LRRN1
															EGOT
															ITPR1
															LOC102723596
															GRM7-AS1
															LMCD1-AS1
															OXTR
															SRGAP3
															SETD5
															FANCD2
															SYN2
															LINC00620
															C3orf20
															RBSN
															LOC105376982
															LOC101927829
															VENTXP7
															ZNF385D
															UBE2E2-DT
															UBE2E2
															THRB
															LINC00692
															LRRC3B
															NEK10
															SLC4A7
															RBMS3
															STT3B
															MIR548AY
															GLB1
															ARPP21
															STAC
															PLCD1
															ACVR2B-AS1
															LOC102724104
															MYRIP
															ULK4
															ANO10
															ABHD5
															TCAIM
															PRSS42P
															PTH1R
															MANF
															RBM15B
															IQCF3
															SFMBT1
															TKT
															SNORD38C
															CACNA1D
															ESRG
															ERC2
															CFAP20DC-DT
															FHIT
															PTPRG
															CADPS
															SYNPR
															ADAMTS9
															LINC02040
															LOC105377144
															SUCLG2
															SUCLG2-DT
															LOC107986019
															TAFA4
															MDFIC2
															FOXP1
															LINC00870
															PDZRN3
															CNTN3
															FAM86DP
															MIR1324
															ROBO2
															LINC02077
															ROBO1
															LOC105377177
															LINC00971
															CADM2
															POU1F1
															DHFR2
															LINC00879
															MIR8060
															MIR3921
															ADGRG7
															ABI3BP
															SENP7
															ZPLD1
															MIR548AB
															LOC105374027
															LOC105374029
															LINC00882
															CCDC54
															HHLA2
															TRAT1
															LINC01205
															MIR4445
															LOC151760
															SIDT1
															ATP6V1A
															LOC101926886
															LSAMP
															TUSC7
															LINC02024
															LOC107986022
															LOC105374058
															B4GALT4-AS1
															SLC15A2
															SEMA5B
															KALRN
															MIR548I1
															ALG1L
															SLC41A3
															LINC01471
															MCM2
															IFT122
															TMCC1-DT
															ALG1L2
															LINC02014
															ACKR4
															BFSP2
															RYK
															MIR4788
															PPP2R3A
															STAG1
															PXYLP1
															GRK7
															DIPK2A
															LOC107986138
															LOC112268449
															LINC02032
															LINC02046
															HLTF
															LOC107986140
															LINC01214
															TSC22D2
															MINDY4B
															MED12L
															LINC02066
															AADAC
															AADACL2-AS1
															MBNL1-AS1
															MBNL1
															LINC02877
															LINC02006
															ARHGEF26-AS1
															C3orf33
															CCNL1
															RSRC1
															IQCJ-SCHIP1
															SCHIP1
															PPM1L
															LINC01192
															MIR1263
															BCHE
															SERPINI1
															SLC7A14
															RPL22L1
															LOC102724479
															NLGN1-AS1
															NLGN1
															NAALADL2
															MIR4789
															MIR7977
															LINC00578
															NDUFB5
															CCDC39
															FXR1
															VPS8
															RTP4
															LPP
															GMNC
															OSTN
															FGF12-AS1
															LINC02028
															ACAP2
															MIR570HG
															SDHAP1
															TM4SF19-AS1
															PAK2
															LMLN-AS1
															LOC105374352
															FAM86EP
															STK32B
															MIR378D1
															JAKMIP1-DT
															LOC105369250
															FAM90A26
															MIR548I2
															DRD5
															MIR572
															LOC107986178
															LINC02270
															RAB28
															MIR5091
															LINC01182
															LOC107986182
															CPEB2
															C1QTNF7
															CD38
															TAPT1
															LDB2
															CLRN2
															LCORL
															LOC105374510
															LINC02438
															LOC105374528
															PPARGC1A
															PI4K2B
															ZCCHC4
															LINC02261
															LOC107986268
															LINC02364
															LINC02472
															LINC02501
															LINC02353
															LINC02484
															ARAP2
															DTHD1
															MIR1255B1
															LINC02505
															LOC101928721
															RELL1
															LOC105374407
															LOC105374409
															RBM47
															LIMCH1
															ATP8A1
															KCTD8
															YIPF7
															GNPDA2
															ATP10D
															TEC
															LRRC66
															LOC112268466
															LNX1
															RPL21P44
															KIT
															SRD5A3
															CLOCK
															NMU
															LOC105377663
															LOC105377672
															MIR548AG1
															ADGRL3
															UBA6-DT
															CSN1S1
															PRR27
															SLC4A4
															GC
															ADAMTS3
															LINC02562
															G3BP2
															MIR548AH
															SHROOM3
															SOWAHB
															LOC105377294
															LOC107986292
															FRAS1
															PCAT4
															ANTXR2
															RASGEF1B
															GPAT3
															ARHGAP24
															MIR4452
															HERC5
															CCSER1
															GRID2
															ATOH1
															PDLIM5
															PDHA2
															STPG2-AS1
															TSPAN5
															ADH6
															LINC01216
															BANK1
															LINC02428
															TACR3
															CXXC4
															CXXC4-AS1
															LINC02173
															LOC105377356
															DKK2
															CYP2U1
															COL25A1-DT
															MIR576
															ELOVL6
															ENPEP
															LOC105377369
															ALPK1
															ANK2
															LOC107986306
															LINC02264
															CEP170P1
															SEPTIN7P14
															PDE5A
															LINC02502
															MAD2L1
															TNIP3
															TRPC3
															KIAA1109
															IL2
															SPATA5
															SPRY1
															LOC105377407
															LINC02516
															ANKRD50
															LOC105377411
															LOC102724210
															LOC107986312
															LINC02615
															LINC02465
															LOC105377428
															PCDH10
															PABPC4L
															LINC02462
															LINC02485
															LINC00613
															LINC02511
															LINC02172
															LOC105377448
															SCOC
															UCP1
															TBC1D9
															INPP4B
															LOC101927613
															LOC105377623
															GAB1
															FREM3
															HHIP-AS1
															LINC01095
															POU4F2
															LOC105377476
															NR3C2
															LOC107986195
															LOC105377480
															LINC02430
															DCLK2
															LRBA
															GATB
															LOC100505685
															TMEM154
															ARFIP1
															RNF175
															LRAT
															LOC105377500
															MAP9-AS1
															LINC02272
															GRIA2
															LINC02433
															LOC105377509
															GASK1B
															RXFP1
															FNIP2
															RAPGEF2
															LINC02477
															FSTL5
															MIR4454
															TMA16
															MARCHF1
															APELA
															LINC01179
															TLL1
															LOC105377524
															PALLD
															NEK1
															LINC02512
															LINC02382
															MIR6082
															GALNTL6
															GALNT7-DT
															LINC02268
															FBXO8
															HPGD
															GLRA3
															ADAM29
															GPM6A
															ASB5
															SPCS3
															LOC105377559
															LOC105377564
															LINC02500
															TENM3
															WWC2
															STOX2
															PDLIM3
															LOC105377599
															LINC02515
															TRIML2
															SDHA
															PDCD6-DT
															MIR4456
															CEP72-DT
															SDHAP3
															MIR4277
															LOC105374618
															LINC02063
															LINC02145
															MED10
															ADCY2
															C5orf49
															LOC105374647
															MIR4636
															SEMA5A
															ATPSCKMT
															LINC02213
															CTNND2
															LOC105374655
															LOC105374659
															DNAH5
															TRIO
															ANKH
															LOC107986376
															MIR887
															BASP1
															LINC02223
															LINC02100
															LOC105374685
															PRDM9
															LINC02899
															PURPL
															LINC02103
															LOC105374701
															DROSHA
															GOLPH3
															LINC02120
															AMACR
															AGXT2
															SPEF2
															LOC105374724
															LOC100506406
															FYB1
															LINC00604
															LOC105374736
															MROH2B
															PLCXD3
															NNT
															MRPS30
															PARP8
															LINC02106
															ISL1
															LINC02118
															MOCS2
															NDUFS4
															ESM1
															C5orf67
															MAP3K1
															ACTBL2
															LINC02225
															PDE4D
															PART1
															ELOVL7
															ZSWIM6
															C5orf64
															KIF2A
															HTR1A
															RNF180
															ADAMTS6
															CENPK
															LINC02065
															MAST4
															LINC02997
															LOC105379005
															LOC107984116
															LOC105379028
															MIR4803
															FCHO2
															LINC01331
															POC5
															LOC101929154
															ARSB
															CMYA5
															SERINC5
[truncated: 879 more rows]

## Sheet: Table 2B
[FL-SETMAR/Tellier] and [S-SETMAR/Antoine-Lorquin]								[S-SETMAR/Antoine-Lorquin] but not FL-SETMAR								[FL-SETMAR/Tellier] but not S-SETMAR
359 genes								2878 genes								256 genes
Biological process								Biological process								Biological process
	Ref	List	expected	Fold Enrichment	+/-	P value			Ref	List	expected	Fold Enrichment	+/-	P value			Ref	List	expected	Fold Enrichment	+/-	P value
axon guidance	234	14	3.02	4.63	+	3.66E-02		axon guidance	234	50	20.28	2.46	+	9.74E-04		No statistically significant results. Click to see all results.
chemical synaptic transmission	415	20	4.70	4.26	+	9.98E-04		cell junction assembly	283	56	24.53	2.28	+	1.50E-03
modulation of chemical synaptic transmission	485	20	5.49	3.64	+	1.05E-02		regulation of plasma membrane bounded cell projection organization	643	97	55.74	1.74	+	1.05E-02
cell junction organization	531	21	6.01	3.50	+	1.07E-02		brain development	798	116	69.17	1.68	+	4.82E-03
central nervous system development	1069	33	12.10	2.73	+	2.26E-03		central nervous system development	1069	146	92.67	1.58	+	4.44E-03
								regulation of anatomical structure morphogenesis	871	125	75.50	1.66	+	2.95E-03
Cellular component								Cellular component								Cellular component
	Ref	List	expected	Fold Enrichment	+/-	P value			Ref	List	expected	Fold Enrichment	+/-	P value			Ref	List	expected	Fold Enrichment	+/-	P value
presynaptic membrane	165	13	1.87	6.96	+	1.73E-04		postsynaptic density membrane	102	25	8.84	2.83	+	3.21E-02		No statistically significant results. Click to see all results.
postsynaptic membrane	283	14	3.20	4.37	+	1.08E-02		adherens junction	187	40	16.21	2.47	+	2.73E-03
glutamatergic synapse	431	18	4.88	3.69	+	5.21E-03		glutamatergic synapse	431	69	37.36	1.85	+	1.22E-02
axon	651	22	7.37	2.99	+	1.15E-02		neuron projection	1377	183	119.36	1.53	+	1.34E-04
somatodendritic compartment	866	26	9.80	2.65	+	1.29E-02
								307 DEG aSETMAR
								Biological process
									Ref	List	expected	Fold Enrichment	+/-	P value
Fisher exact test + Bonferroni correction								cell morphogenesis	686	23	7.20	3.20	+	1.33E-02
Ref list : homo sapiens								regulation of anatomical structure morphogenesis	871	28	9.14	3.06	+	2.01E-03
								animal organ development	2920	60	30.63	1.96	+	2.15E-03
								system development	3548	71	37.22	1.91	+	3.14E-04
								Cellular component
									#	#	expected	Fold Enrichment	+/-	P value
								cell junction	2230	47	23.39	2.01	+	7.07E-03
								cell periphery	6350	100	66.61	1.50	+	4.01E-03

## Sheet: Table 2C
				RNA-seq
	ChIP 4L + aS-SETMAR DEG	TIR +	aCGH	this study ⏐Log FC⏐>1	Tellier (14)	Chen (16)	Antoine-Lorqin (10)	Miskei (15)
					5 DEG	No DEG	No data	No data
Translation (El), dev, PTEN pathway	ABTB1		none	1.24419	1.11339
MetalloP, cell-cell inter°, Neurognsis	ADAM23	yes	none	-1.60695
IgR, cell-cell inter°, axons	ALCAM		none	-1.28956
Prot G-R, inflam°, pain	BDKRB1		0.363724	-1.59733	-1.84562
FT (p21, p16, p53), DNA repair	C10orf90	yes	0.476275	-1.6268
Ca channel, brain	CACNA1A	yes	none	-1.19952	1.07156
FT (inflam°), skin, neurulat°, dev	GRHL3		none	-1.32841
potassium channel, synapses	KCNH5	yes	0.363724	1.51318
Cell diff	KCP	yes	0.421877	2.71146
Axons	LRRC4C	yes	0.298409	-2.48541
Spindle, centrosome, cell-cell inter°	PKHD1	yes	0.393723	2.71059	1.76318
phosphatase (glucose metabo)	PPP1R3B		0.421877	1.30315
FT (Glucocorticoide),	RARB	yes	0.259536	-1.03816
Transcription, Ub	RFPL2		none	1.34209
angiogenensis, synapses	SEMA3E	yes	0.330466	-4.77826
peptides transport, digestion	SLC15A1	yes	-0.278186	-1.87212
meiosis	SYCP2	yes	0.336593	1.07071	1.07157
muscle cells, chromatin	TTN	yes	0.659241	-1.29605
	Tanscpt° Translat°
	Neuro
	Cell Cycle
	Other
