# Supplementary material for: αS-SETMAR: Inducing Protective Chaos in Glioblastoma?
Source: Cancers (Basel). 2026 Jul 3;18(13):2151. doi: 10.3390/cancers18132151 (PMC13359777; doi:10.3390/cancers18132151)
Supplement: Supplementary file 1 [file cancers-18-02151-s001.zip › Table S3.xlsx]

## Sheet: Table 3
INTERPHASE	LogFC (RNA-seq)	aCGH	TIR	ChIP 4L	function
[G1] [S+Rep]
HYAL1	1.67193	0.259536	no	no	lysosomal hyaluronidase, cell prolif
PML	1.01302	0.415276	no	no	TF (Trim family), tumor suppressor
SUSD2	1.46342	no	no	no	negative regulation of G1/S transition, negative regulation of cell division, tumo suppressor
CCNE2	-1.00267	-0.384525	no	no	Cyclin E2
CDC73	-1.03284	0.298409	no	no	Tumor suppressor
ID4	-1.36223	0.363724	no	no	Transcriptional regulator, inhibitd bHLH TF
RGCC	-2.48057	no	no	no	regulate cell cycle progression, stop G2/M in glioma
[G1] [S+Rep] [G0/G1]
ANXA1	-3.36059	0.295512	no	no	immune response, cell prolif
[G1] [S+Rep] [G0/G1] [G1/S]
SOX2	-1.09344	no	no	no	TF, stem-cell maintenance in the central nervous system
[G1] [S+Rep] [G1/S]
KLF4	-1.22767	0.306862	no	no	Kruppel family of TF, dw reg P53
PLK2	-1.80364	no	no	no	Kinase, cell division, SVF induct°, tumor supp, synapse, G1/S transit°, centriole duplicat°
[S+Rep] [G2/M]
DTL	-1.24163	no	no	no	Ub, regulation of G2/M transition, DNA repair,
MITOSIS	LogFC (RNA-seq)	CGH	ITR	ChIP	fonction
[M] [Spindle] [Chr Seg]
NEK2	-1.14159	no	no	no	Kinase, mitotic reg, centrosome separat°,
TTN	-1.29605	0.330466	yes	no	associates with chromosomes, essential for mitotic chromosome condensation, KO lethal in droso
[Spindle] [Chr Seg]
HAUS1	-1.03861	no	no	no	vital to spindle assembly
SKA3	-1.20229	-0.489694	no	no	spindle and kinetochore-associated protein, microtubule attachmt
LZTS2	1.33692	0.476275	no	no	LeuZip, Tumor suppressor, Central spindle formation and cytokinesis completion
[M] [Spindle]
RGCC	-2.48057	no	no	no	regulate cell cycle progression, centrosome prot
