# Supplementary material for: αS-SETMAR: Inducing Protective Chaos in Glioblastoma?
Source: Cancers (Basel). 2026 Jul 3;18(13):2151. doi: 10.3390/cancers18132151 (PMC13359777; doi:10.3390/cancers18132151)
Supplement: Supplementary file 1 [file cancers-18-02151-s001.zip › Table S4.xlsx]

## Sheet: Table 4A
Spindle + Chr Seg	Log FC (RNA-seq)	ITR	CGH	ChIP 4L	function
CENPJ	-1.38739	no	no	no	Centromere prot
DCAF13	-1.00664	no	-0.384525	no	ribosome small unit. Maternal fator for early zygote expr. Supports the spindle assembly and chromosome condensation during oocyte meiotic division
DUSP1	-1.24562	no	0.476275	no	Phosphatase. response to environmental stress and negative regulation of cellular proliferation
EML1	-1.82927	no	0.363724	no	microtubule assembly and orientation of mitotic spindle. Normal proliferation of neuronal progenitor. Normal brain development
FAM110C	1.64416	no	no	no	microtubule organization
GJA1	-5.45981	no	0.373343	no	Gap junction. GJA1-11k variant localizes nucleus & suppresses cell growth by limiting cell cycle progression from the G0/G1 phase to the S phase.
GOLGA8CP	1.03234	no	no	no	pseudo gene. Golgi ?
HAUS1	-1.03861	no	no	no	vital to spindle assembly
HNF4G	-4.35942	no	-0.384525	no	Hepatic TF
KATNAL1	-1.3813	no	-0.489694	no	Regulates microtubule dynamics in Sertoli cells
LLGL2	1.162	no	no	no	organization and orientation of bipolar spindles for normal cell division
LZTS2	1.33692	no	0.476275	no	Lzip TF. Negative regulator microtubule severing and release from the centrosome. Required for central spindle formation and the completion of cytokinesis.
MAP1S	1.13304	no	no	no	anchoring the microtubule organizing center to the centrosomes. Binds to DNA. Apoptosis.
MZT2A	1.17331	no	no	no	Mitotic Spindle Organizing Protein 2A
MZT2B	1.0293	no	no	no	Mitotic Spindle Organizing Protein 2B
NEK2	-1.14159	no	no	no	Kinase, mitotic reg, centrosome separat°,
NPM1	-1.0346	no	no	no	centrosome duplication
NSL1	-1.00698	no	0.386732	no	kinetochore prot. required for normal chromosome alignment and segregation
NSMCE2	-1.08808	no	-0.384525	no	SUMO ligase. structural maintenance of chromosomes (SMC) 5/6 complex: genome maintenance, chromosome segregation, suppressing mitotic recombination.
NUBP2	1.12355	no	no	no	Nuclear binding prot. regulation of centrosome replication
PKD1	1.98515	yes	0.407535	yes	Mbr prot. overexpression = stop in G0/G1
PKHD1	2.71059	no	0.393723	no	Receptor. Cell cycle control in renal cells
PLK2	-1.80364	no	no	no	Kinase, cell division, SVF induct°, tumor supp, synapse, G1/S transit°, centriole duplicat°
PTPN7	-1.89106	no	no	no	Tyrosine phosphatase. Cell cycle
PTTG1	-1.25638	no	no	no	Securin. Substrate of APC. Block anaphase.
RGCC	-2.48057	no	no	no	regulate cell cycle progression, at centrosome in glioma
RPS6KA2	1.40129	no	0.373343	no	Kinase. mitogenic and stress-induced activation of TF, regulates translation, and mediates cellular proliferation, survival, and differentiation
SKA3	-1.20229	no	-0.489694	no	spindle and kinetochore-associated protein, microtubule attachmt
SPRY2	-1.24397	no	no	no	Antagonist of fibroblast growth factor (FGF) pathways
STX1B	-1.2338	no	no	no	exocytosis of synaptic vesicles
TBCE	-1.27345	no	0.379037	no	Required for correct organization of microtubule cytoskeleton and mitotic splindle, and maintenance of the neuronal microtubule network
TMEM201	1.07348	no	1.020391	no	Involved in centrosome localization; nuclear envelope organization; and protein localization to nuclear envelope
TMEM9	-1.04678	no	0.298409	no	Located in bounding membrane of organelle; intercellular bridge; and mitotic spindle.
TTN	-1.29605	yes	0.659241	no	associates with chromosomes, essential for mitotic chromosome condensation, KO lethal in droso
TUBGCP6	1.39008	no	no	no	part of a large multisubunit complex required for microtubule nucleation at the centrosome
Bold	Genes in Fig 5C
Pink	Removed from the analysis
Blue	LogFC unrelated to CGH array
Orange	LogFC related to CGH array
Parma	Direct role in centrosome and/or spindle assembly

## Sheet: Table 4B
Spindle + Chr Seg	Log FC (RNA-seq)	ITR	CGH	function
RGCC*	-2.48057	no	no	regulate cell cycle progression, at centrosome in glioma
PLK2*	-1.80364	no	no	Kinase, cell division, SVF induct°, tumor supp, synapse, G1/S transit°, centriole duplicat°
CENPJ*	-1.38739	no	no	Centromere prot
TTN	-1.29605	yes	0.659241	associates with chromosomes, essential for mitotic chromosome condensation, KO lethal in droso
TBCE	-1.27345	no	0.379037	Required for correct organization of microtubule cytoskeleton and mitotic splindle, and maintenance of the neuronal microtubule network
PTTG1	-1.25638	no	no	Securin. Substrate of APC. Block anaphase.
NEK2*	-1.14159	no	no	Kinase, mitotic reg, centrosome separat°,
NPM1*	-1.0346	no	no	centrosome duplication
NSL1	-1.00698	no	0.386732	kinetochore prot. required for normal chromosome alignment and segregation
NUBP2*	1.12355	no	no	Nuclear binding prot. regulation of centrosome replication
MAP1S	1.13304	no	no	anchoring the microtubule organizing center to the centrosomes. Binds to DNA. Apoptosis.
TUBGCP6*	1.39008	no	no	part of a large multisubunit complex required for microtubule nucleation at the centrosome
EML1	-1.82927	no	0.363724	microtubule assembly and orientation of mitotic spindle. Normal proliferation of neuronal progenitor. Normal brain development
TMEM9	-1.04678	no	0.298409	Located in bounding membrane of organelle; intercellular bridge; mitotic spindle.
HAUS1*	-1.03861	no	no	vital to spindle assembly
MZT2B*	1.0293	no	no	Mitotic Spindle Organizing Protein 2B
LLGL2	1.162	no	no	organization and orientation of bipolar spindles for normal cell division
MZT2A*	1.17331	no	no	Mitotic Spindle Organizing Protein 2A
FAM110C*	1.64416	no	no	microtubule organization
PTPN7	-1.89106	no	no	Tyrosine phosphatase. Cell cycle
DUSP1	-1.24562	no	0.476275	Phosphatase. response to environmental stress and negative regulation of cellular proliferation
SPRY2	-1.24397	no	no	Antagonist of fibroblast growth factor (FGF) pathways
PKHD1	2.71059	no	0.393723	Receptor. Cell cycle control in renal cells
Bold	Genes in Fig 5C
Parma	Direct role in centrosome
Orange	Direct role in spindle
