# Supplementary material for: αS-SETMAR: Inducing Protective Chaos in Glioblastoma?
Source: Cancers (Basel). 2026 Jul 3;18(13):2151. doi: 10.3390/cancers18132151 (PMC13359777; doi:10.3390/cancers18132151)
Supplement: Supplementary file 1 [file cancers-18-02151-s001.zip › Table S5.xlsx]

## Sheet: Apoptosis
NCBI	GO	[NCBI] and [GO]			[DEG+] and [Apoptosis]	aCGH	Log FC (RNA-seq)	TIR/ChIP 4L
					BBC3 = PUMA	0.456484	1.04421		Intrinsic pathway for apoptosis
A1CF	AATF	AATF	109 genes		BIRC7	no	1.64648		apoptose inhibitor
A2M	ACIN1	ACIN1			CECR2	no	1.5843		Histone Acetyl-Lysine Reader, neurogenesis
AAK1	ACVR1C	ACVR1C			CIDEB	0.363724	1.31929		Cell Death Inducing DFFA Like Effector B
AATBC	AEN	AEN			PPP1R13B	0.363724	1.31925		apoptosis-stimulating protein of p53
AATF	AIFM1	AIFM1			SIVA1	0.363724	1.21619		SIVA1 Apoptosis Inducing Factor
AATK	AIFM2	AIFM2			[DEG-] and [Apoptosis]
ABCA1	AIFM3	AIFM3			BIRC3	0.379037	-1.28487		inhibit apoptosis by binding to TRAF1 and TRAF2
ABCA4	AKT1	AKT1			CSRNP1	0.259536	-2.7463		TF, tumor suppressor ?
ABCB1	API5	API5			DLC1	0.421877	-1.71576	yes/no	GTPase-activating protein, tumor suppressor
ABCB10	AREL1	AREL1			NFKBIZ	no	-2.22062		NFKB Inhibitor
ABCB4	BAX	BAX			TP53BP2	no	-1.04879	yes/no	apoptosis-stimulating protein of p53
ABCB5	BBC3	BBC3			XKR5	0.421877	-1.39921		apoptotic process involved in development ?
ABCC1	BCL2	BCL2			ZC3H12A	no	-1.74535		transcriptional activator, induction of apoptosis ?
ABCC10	BCL2L1	BCL2L1
ABCC2	BCL2L14	BCL2L14
ABCC4	BFAR	BFAR
ABCD1	BIRC2	BIRC2
ABCE1	BIRC3	BIRC3
ABCF2	BIRC7	BIRC7
ABCG1	BIRC8	BIRC8
ABCG2	BLCAP	BLCAP
ABHD15	BNIP1	BNIP1
ABL1	BOK	BOK
ABL2	CAAP1	CAAP1
ABO	CAPN10	CAPN10
ABRAXAS2	CASP12	CASP12
ACAA2	CASP2	CASP2
ACAT1	CASP3	CASP3
ACD	CASP4	CASP4
ACE	CASP5	CASP5
ACE2	CASP6	CASP6
ACER1	CASP7	CASP7
ACER2	CASP8	CASP8
ACER3	CCAR1	CCAR1
ACHE	CCAR2	CCAR2
ACIN1	CDK5RAP3	CECR2
ACKR3	CECR2	CFLAR
ACLY	CFLAR	CIDEA
ACO2	CIDEA	CIDEB
ACOX1	CIDEB	CIDEC
ACRBP	CIDEC	COLEC11
ACSL5	COLEC11	CSRNP1
ACTA2	CSRNP1	CSRNP2
ACTB	CSRNP2	CSRNP3
ACTC1	CSRNP3	DDIAS
ACTL6A	DDIAS	DEDD2
ACTN4	DEDD2	DFFA
ACVR1	DFFA	DFFB
ACVR1C	DFFB	DICER1
ACY1	DICER1	DLC1
ADA	DLC1	DNASE1L3
ADAM10	DNASE1L3	DNASE2
ADAM12	DNASE2	ELAPOR1
ADAM15	DNASE2B	ELAPOR2
ADAM17	ELAPOR1	ENDOG
ADAM28	ELAPOR2	EXOG
ADAM9	ENDOG	FAP
ADAMTS12	ERN2	FOXL2
ADAMTS2	EXOG	FZD3
ADAMTS5	FAP	GCG
ADAMTS9	FOXL2	GPER1
ADAMTS9-AS2	FZD3	HRK
ADAR	GCG	HTRA2
ADARB1	GPER1	KDM4A
ADCY7	HRK	MADD
ADCYAP1	HTRA2	MOAP1
ADCYAP1R1	KDM4A	MTRNR2L1
ADGB	MADD	MTRNR2L10
ADI1	MOAP1	MTRNR2L11
ADIPOQ	MT-RNR2	MTRNR2L12
ADIPOR1	MTRNR2L1	MTRNR2L13
ADIPOR2	MTRNR2L10	MTRNR2L2
ADM	MTRNR2L11	MTRNR2L3
ADM2	MTRNR2L12	MTRNR2L4
ADORA1	MTRNR2L13	MTRNR2L5
ADORA2A	MTRNR2L2	MTRNR2L6
ADORA2B	MTRNR2L3	MTRNR2L7
ADORA3	MTRNR2L4	MTRNR2L8
ADPGK-AS1	MTRNR2L5	MTRNR2L9
ADRA1A	MTRNR2L6	NAIF1
ADRA1D	MTRNR2L7	NFKBIZ
ADRB2	MTRNR2L8	NPR2
ADRB3	MTRNR2L9	PAK2
ADRM1	NAIF1	PAWR
AEBP1	NFKBIZ	PDCD10
AEN	NPR2	PERP
AFAP1-AS1	PAK2	PLSCR1
AFAP1L1	PAWR	PPP1R13B
AFG1L	PDCD10	PTGIS
AFP	PERP	PYCARD
AGAP2	PLSCR1	RFFL
AGAP2-AS1	PPP1R13B	RFPL1
AGER	PTGIS	RNF34
AGFG1	PYCARD	RPS3
AGGF1	RFFL	SHARPIN
AGK	RFPL1	SIRT2
AGO2	RNF34	SIVA1
AGO4	RPS3	SPATA3
AGR2	SHARPIN	STK24
AGT	SIRT2	STPG1
AGTR1	SIVA1	TAOK1
AGTR2	SPATA3	TOP2A
AHCY	STK24	TP53
AHCYL1	STPG1	TP53AIP1
AHR	TAOK1	TP53BP2
AHSG	TOP2A	TRIAP1
AICDA	TP53	TRPC5
AIF1	TP53AIP1	XIAP
AIFM1	TP53BP2	ZC3H12A
AIFM1P1	TRIAP1
AIFM2	TRPC5
AIFM3	VPS54
AIM2	XIAP
AIMP1	XKR4
AIMP2	XKR5
AIP	XKR6
AIRE	XKR7
AIRN	XKR8
AJUBA	XKR9
AK2	ZC3H12A
AK5
AK6
AKAP12
AKIP1
AKR1B1
AKR1B10
AKR1C1
AKR1C3
AKT1
AKT1S1
AKT2
AKT3
AKTIP
ALB
ALCAM
ALDH1A1
ALDH1A3
ALDH1L1
ALDH2
ALDH3A1
ALDOA
ALDOB
ALG2
ALG3
ALK
ALKBH3
ALOX12
ALOX15
ALOX15B
ALOX5
ALPK2
ALPL
ALPP
ALX4
AMBRA1
AMFR
AMH
AMMECR1
ANAPC2
ANG
ANGPT1
ANGPT2
ANGPTL2
ANGPTL4
ANGPTL7
ANKDD1A
ANKHD1
ANKRD1
ANKRD49
ANO1
ANO6
ANOS1
ANP32A
ANP32B
ANPEP
ANTXR1
ANXA1
ANXA10
ANXA11
ANXA2
ANXA2P2
ANXA2P3
ANXA2R
ANXA3
ANXA4
ANXA5
ANXA7
AOC4P
AOPEP
AP2A1
APAF1
APBB1
APBB2
APC
APCS
APEX1
API5
API5P1
API5P2
APIP
APLN
APLNR
APLP2
APOA1
APOA4
APOB
APOBEC3A
APOBEC3B
APOC1
APOC1P1
APOE
APOH
APOL1
APOL6
APP
APPBP2
AQP1
AQP2
AQP3
AQP4
AQP5
AR
ARAF
ARAP1
ARB2A
ARC
AREG
AREL1
ARF1
ARF4
ARF6
ARG1
ARG2
ARHGAP1
ARHGAP11A
ARHGAP17
ARHGAP24
ARHGAP26
ARHGAP31
ARHGAP45
ARHGDIA
ARHGDIB
ARHGEF6
ARHGEF9
ARID1A
ARID2
ARID3B
ARID4B
ARL11
ARL2
ARL5B
ARL6IP1
ARL6IP5
ARMCX1
ARNT
ARR3
ARRB1
ARRB2
ARRDC3
ASAH1
ASAH2
ASB9
ASCL1
ASIC1
ASIP
ASRGL1
ATAD1
ATAD2
ATAD5
ATF2
ATF3
ATF4
ATF5
ATF6
ATF7
ATG12
ATG14
ATG3
ATG4A
ATG4B
ATG4C
ATG4D
ATG5
ATG7
ATM
ATOH1
ATOX1
ATP13A2
ATP1A1
ATP1A1-AS1
ATP2A2
ATP2B1
ATP2B4
ATP4B
ATP5IF1
MT-ATP6
ATP6V0A2
ATP6V1F
ATP7B
ATP8A1
ATR
ATRAID
ATXN2
ATXN3
AURKA
AURKB
AVEN
AXIN1
AXIN2
AXL
AZGP1
AZI2
B2M
B3GAT1
B4GALT1
B4GALT2
BABAM2
BABAM2-AS1
BACE1
BACH1
BAD
BAG1
BAG3
BAG4
BAG5
BAG6
BAIAP2L2
BAK1
BAMBI
BANCR
BANK1
BANP
BAP1
BARD1
BASP1
BATF2
BAX
BAZ2B
BBC3
BBOX1
BBOX1-AS1
BCAP31
BCAR1
BCAR4
BCL10
BCL11A
BCL11B
BCL2
BCL2A1
BCL2L1
BCL2L10
BCL2L11
BCL2L12
BCL2L13
BCL2L14
BCL2L2
BCL2L2-PABPN1
BCL3
BCL6
BCL6B
BCL7B
BCLAF1
BCOR
BCR
BCYRN1
BDH2
BDKRB1
BDNF
BDNF-AS
BECN1
BEX2
BEX3
BFAR
BGLAP
BGN
BHLHE40
BHLHE41
BICC1
BID
BIK
BIN1
BIRC2
BIRC3
BIRC5
BIRC6
BIRC7
BIRC8
BLACAT1
BLCAP
BLID
BLM
BLOC1S2
BLOC1S4
BMAL1
BMF
BMI1
BMP15
BMP2
BMP4
BMP6
BMP7
BMP8A
BMPR1B
BMPR2
BMX
BNIP1
BNIP2
BNIP3
BNIP3L
BNIPL
BOK
BPIFA1
BPTF
BRAF
BRCA1
BRCA2
BRD2
BRD4
BRD7
BRD8
BRD9
BRI3BP
BRMS1
BRSK2
BRWD1
BSCL2
BSG
BST2
BTBD10
BTBD7
BTF3
BTG1
BTG2
BTG3
BTG4
BTK
BTRC
BUB1
BUB1B
BZW1
C19orf33
C1D
C1GALT1C1
C1QBP
C1QTNF1-AS1
C1QTNF3
C1QTNF6
C1QTNF9
C3
C5
C5AR1
C6
C6orf120
C7
C9
CA1
CA4
CA7
CA9
CAAP1
CAB39L
CABIN1
CABLES1
CABYR
CACNA1A
CACNA1G
CACNA1G-AS1
CACNA1H
CACNA2D2
CACNA2D3
CACUL1
CACYBP
CADM1
CADM3
CALB1
CALB2
CALCA
CALCRL
CALM1
CALM2
CALM3
CALML3
CALML3-AS1
CALR
CAMK1D
CAMK2A
CAMK2D
CAMK2G
CAMK4
CAMLG
CAMP
CANT1
CANX
CAPG
CAPN1
CAPN10
CAPN12
CAPN13
CAPN14
CAPN15
CAPN2
CAPN5
CAPN6
CAPN7
CAPN9
CAPNS1
CARD10
CARD11
CARD14
CARD19
CARD8
CARD9
CARM1
CASC11
CASC15
CASC19
CASC2
CASC9
CASP1
CASP10
CASP12
CASP14
CASP16P
CASP1P1
CASP1P2
CASP1P3
CASP2
CASP3
CASP3P1
CASP4
CASP4LP
CASP5
CASP6
CASP7
CASP8
CASP8AP2
CASP9
CASR
CAST
CASZ1
CAT
CAV1
CAV2
CAVIN1
CAVIN2
CAVIN3
CBFB
CBL
CBR1
CBR3-AS1
CBS
CBX5
CBX7
CBX8
CCAR1
CCAR2
CCAT1
CCAT2
CCDC170
CCDC196
CCDC26
CCDC34
CCDC8
CCDC80
CCDC88A
CCKBR
CCL11
CCL18
CCL19
CCL2
CCL20
CCL21
CCL22
CCL25
CCL3
CCL3L1
CCL5
CCN1
CCN2
CCN3
CCN4
CCN5
CCN6
CCNA1
CCNA2
CCNB1
CCND1
CCND2
CCND3
CCNDBP1
CCNE1
CCNE2
CCNF
CCNG1
CCNK
CCNL2
CCR1
CCR3
CCR5
CCR7
CCR8
CCR9
CCS
CD14
CD151
CD160
CD163
CD164
CD2
CD200R1
CD209
CD22
CD226
CD24
CD247
CD27
CD274
CD276
CD28
CD2AP
CD34
CD36
CD38
CD4
CD40
CD40LG
CD44
CD46
CD47
CD48
CD53
CD58
CD59
CD5L
CD6
CD63
CD69
CD7
CD70
CD74
CD80
CD81
CD82
CD8A
CD9
CD93
CD99
CD99
CDC20
CDC25A
CDC25B
CDC25C
CDC37
CDC42
CDC42BPA
CDC45
CDC6
CDC7
CDC73
CDCA2
CDCA3
CDCA5
CDCA7
CDCA7L
CDCA8
CDH1
CDH13
CDH17
CDH2
CDH5
CDIP1
CDK1
CDK11A
CDK11B
CDK14
CDK2
CDK2AP1
CDK4
CDK5
CDK5R1
CDK5RAP1
CDK6
CDK7
CDK8
CDK9
CDKL5
CDKN1A
CDKN1B
CDKN1C
CDKN2A
CDKN2AIP
CDKN2B
CDKN2B-AS1
CDKN3
CDNF
CDX2
CEACAM1
CEACAM5
CEACAM6
CEBPA
CEBPA-DT
CEBPB
CEBPD
CECR2
CEL
CELF1
CELF2
CEMIP
CENPB
CENPE
CENPF
CENPH
CENPO
CENPS
CENPS-CORT
CENPU
CENPW
CEP250
CEP55
CEP63
CERK
CERKL
CERNA1
CERS2
CERS4
CERS5
CERS6
CERS6-AS1
CERT1
CES2
CFHR3
CFL1
CFLAR
CFTR
CGA
CGAS
CGB3
CHAC1
CHAC2
CHAF1A
CHAF1B
CHCHD10
CHCHD2
CHCT1
CHD1
CHEK1
CHEK2
CHEK2P2
CHI3L1
CHIA
CHM
CHMP5
CHPF
CHRM1
CHRM3
CHRNA3
CHRNA5
CHRNA7
CHRNB2
CHRNB4
CHST15
CHST6
CHSY1
CHUK
CIAPIN1
CIAPIN1P
CIBAR1
CIDEA
CIDEB
CIDEC
CILK1
CINP
CIP2A
CIRBP
CISD2
CISH
CITED2
CIZ1
CKAP2
CKAP4
CKLF
CKMT1A
CKMT1B
CKS1B
CKS2
CLCA2
CLCN3
CLDN1
CLDN2
CLDN3
CLDN4
CLDN7
CLDN8
CLEC14A
CLEC18A
CLEC4GP1
CLEC5A
CLEC7A
CLIC1
CLIC5
CLIP3
CLN3
CLN6
CLOCK
CLPTM1L
CLTA
CLTC
CLU
CMA1
CMTM1
CMTM5
CNGA3
CNKSR2
CNN1
CNN2
CNNM4
CNOT2
CNOT3
CNPY2
CNR1
CNR2
CNTFR
COBLL1
COL11A1
COL18A1
COL1A1
COL1A2
COL2A1
COL3A1
COL4A1
COL4A2
COL6A3
COLEC11
COLEC12
COMMD10
COMMD7
COMP
COP1
COPB2
COPS4
COPS5
COPS6
COPZ1
COPZ2
COQ2
COQ6
COQ8A
CORO1A
CORO1B
CORO1C
CORO2A
CORT
COX2
COX5A
COX6A1
COX6B1
CPA4
CPD
CPE
CPEB1
CPEB3
CPEB4
CPLX2
CPOX
CPS1-IT1
CPSF6
CPT1A
CPT2
CR2
CRABP2
CRACD
CRADD
CRBN
CREB1
CREB3
CREBBP
CREBZF
CREG1
CREM
CRHBP
CRHR2
CRIP3
CRIPTO
CRK
CRLF2
CRLF2
CRLS1
CRNDE
CRP
CRY1
CRYAA
CRYAB
CRYBA1
CS
CSE1L
CSF1
CSF2
CSF3
CSK
CSNK1A1
CSNK1D
CSNK1E
CSNK2A1
CSNK2A2
CSPG4
CSRNP1
CSRNP2
CSRNP3
CST3
CSTA
CSTB
CT45A2
CTBP1
CTBP1-AS
CTBP1-DT
CTBP2
CTCF
CTCFL
CTF1
CTH
CTHRC1
CTLA4
CTNNB1
CTNNBIP1
CTNND1
CTNS
CTSB
CTSC
CTSD
CTSE
CTSH
CTSL
CTSS
CTSZ
CTTN
CUL3
CUL4A
CUL4B
CUL5
CUL7
CUL9
CUX1
CX3CL1
CX3CR1
CXADR
CXCL1
CXCL10
CXCL11
CXCL12
CXCL13
CXCL14
CXCL16
CXCL17
CXCL2
CXCL3
CXCL5
CXCL6
CXCL8
CXCR1
CXCR2
CXCR3
CXCR4
CXCR6
CXXC4
CXXC5
CYBA
CYBB
CYC1
CYCS
CYLD
CYP11A1
CYP11B2
CYP19A1
CYP1A1
CYP1A2
CYP1B1
CYP24A1
CYP2C19
CYP2C8
CYP2E1
CYP2J2
CYP3A4
CYP4Z1
CYP4Z2P
MT-CYB
CYTOR
DAB2
DAB2IP
DACH1
DACT1
DAD1
DANCR
DAP
DAP3
DAPK1
DAPK2
DAPK3
DARS2
DAXX
DBF4
DBH-AS1
DBNDD2
DBNL
DBX2
DCAF12L1
DCAF12L2
DCAF8L1
DCBLD2
DCC
DCDC1
DCK
DCLK1
DCN
DCX
DDAH1
DDAH2
DDB1
DDB2
DDC
DDIAS
DDIT3
DDIT4
DDR1
DDR2
DDRGK1
DDX11
DDX17
DDX3X
DDX43
DDX46
DDX49
DDX5
DDX54
DDX6
DEDD
DEDD2
DEFA1
DEK
DELE1
DENND2D
DEPDC1B
DEPTOR
DERL1
DESI2
DFFA
DFFB
DGCR5
DGKA
DGKZ
DHCR24
DHFR
DHODH
DHRS2
DHRS4
DHX15
DHX30
DHX33
DHX58
DHX9
DIABLO
DIAPH1
DICER1
DIDO1
DIO2
DIRAS3
DKC1
DKK1
DKK2
DKK3
DKKL1
DLAT
DLC1
DLEU1
DLEU2
DLG4
DLGAP5
DLL1
DLL3
DLL4
DLST
DLX2
DLX5
DLX6
DLX6-AS1
DMBT1
DMD
DMPK
DMTF1
DNAAF10
DNAJA3
DNAJB1
DNAJB12
DNAJB13
DNAJB6
DNAJB9
DNAJC3
DNASE1
DNASE1L3
DNASE2
DND1
DNER
DNM1
DNM1L
DNM2
DNM3
DNMT1
DNMT3A
DNMT3B
DNPH1
DOCK2
DOK1
DOT1L
DPAGT1
DPF2
DPP3
DPP4
DPP7
DPP8
DPP9
DPT
DPYSL4
DRAIC
DRAM1
DRD1
DRD2
DRD4
DRG2
DROSHA
DSCAM-AS1
DSG1
DSG2
DSN1
DSP
DTHD1
DTNA
DTX3L
DUOX1
DUOX2
DUSP1
DUSP10
DUSP16
DUSP19
DUSP2
DUSP3
DUSP4
DUSP6
DUSP7
DUXAP10
DUXAP8
DVL2
DVL3
DYNC1I1
DYNC2I1
DYNC2I2
DYNLT1
DYRK1A
DYRK2
E2F1
E2F2
E2F3
E2F4
E2F6
E2F7
E4F1
EAF2
EBAG9
EBF1
EBF2
EBF3
EBF4
EBI3
ECHS1
ECRG4
ECSCR
EDA
EDA2R
EDAR
EDIL3
EDN1
EDNRA
EEF1A1
EEF1A2
EEF2
EEF2K
EFEMP1
EFL1
EFNB2
EFTUD2
EGF
EGFL7
EGFL8
EGFR
EGFR-AS1
EGLN1
EGLN2
EGLN3
EGOT
EGR1
EGR2
EGR3
EHD1
EHD2
EHF
EHMT1
EHMT2
EI24
EID1
EIF1AX
EIF1AX-AS1
EIF2A
EIF2AK2
EIF2AK3
EIF2AK4
EIF2B3
EIF2S1
EIF3B
EIF3C
EIF3E
EIF3F
EIF3G
EIF3H
EIF3J-DT
EIF4A3
EIF4B
EIF4E
EIF4EBP1
EIF4G2
EIF5A
EIF5B
ELANE
ELAPOR1
ELAPOR2
ELAVL1
ELF3
ELF4
ELFN1-AS1
ELK1
ELK3
ELL
ELL3
ELN
ELOVL2
EMC6
EMILIN2
EML2
EMP2
ENDOG
ENG
ENGASE
ENO1
ENO2
ENOX2
ENTPD5
ENTREP3
EOLA1
EP300
EP400
EPAS1
EPB41L3
EPB41L4A-AS1
EPC1
EPC2
EPCAM
EPHA2
EPHA7
EPHA8
EPHB2
EPHB3
EPHB4
EPHB6
EPHX1
EPHX2
EPIST
EPO
EPOR
EPS8
ERAL1
ERBB2
ERBB3
ERBB4
ERBIN
ERCC1
ERCC2
ERCC4
ERCC5
ERCC6
ERCC8
EREG
ERF
ERG
ERN1
ERO1A
ERP29
ERRFI1
ERVW-1
ESCO2
ESM1
ESPL1
ESR1
ESR2
ESRRA
ETFA
ETFB
ETNK1
ETNK2
ETS1
ETS2
ETV4
ETV6
ETV7
EVA1A
EWSR1
EXO1
EXOG
EXOSC5
EXT1
EYA1
EYA4
EZH1
EZH2
EZR
EZR-AS1
F10
F11R
F2
F2R
F2RL1
F3
F7
F8
F9
FAAH
FABP4
FABP5
FABP7
FADD
FADS1
FAF1
FAF2
FAIM
FAIM2
FALEC
FALEC
FAM120A
FAM168A
FAM171B
FAM215A
FAM32A
FAM72A
FAM72B
FAM83A
FAM83G
FAM99A
FANCC
FANCD2
FANCI
FANK1
FAP
FAS
FAS-AS1
FASLG
FASN
FASTK
FASTKD2
FASTKD3
FAT1
FAU
FBH1
FBLN5
FBN1
FBP1
FBXL18
FBXL2
FBXL20
FBXL7
FBXO11
FBXO31
FBXO6
FBXW11
FBXW7
FCER2
FCGR2B
FCMR
FDX1
FDXR
FEM1B
FEN1
FENDRR
FER1L4
FERMT1
FERMT2
FEZF1
FFAR1
FFAR2
FFAR4
FGD5-AS1
FGF1
FGF10
FGF12
FGF14
FGF18
FGF2
FGF21
FGF22
FGF4
FGF7
FGFR1
FGFR2
FGFR3
FGFR4
FGG
FGL1
FHDC1
FHIT
FHL1
FHL2
FHL3
FHOD1
FILIP1L
FILNC1
FIS1
FKBP14
FKBP1A
FKBP5
FKBP8
FKRP
FLCN
FLG
FLG-AS1
FLI1
FLII
FLNA
FLNB
FLNC
FLOT1
FLT1
FLT3
FLT4
FMNL3
FMR1
FN1
FNDC3B
FNDC4
FNDC5
FNIP2
FOLR1
FOLR2
FOS
FOSB
FOSL1
FOSL2
FOXA1
FOXA2
FOXC2
FOXD1
FOXD2-AS1
FOXD3
FOXE3
FOXF1
FOXG1
FOXK1
FOXL2
FOXL2NB
FOXM1
FOXO1
FOXO3
FOXO4
FOXO6
FOXP1
FOXP2
FOXP3
FOXP4
FOXP4-AS1
FOXQ1
FOXR2
FPR1
FPR2
FRS2
FRZB
FSCN1
FSHR
FSTL1
FSTL5
FTH1
FTH1P3
FTO
FUBP1
FUNDC1
FURIN
FUS
FUT1
FUT2
FUT3
FUT4
FUT7
FXN
FXYD5
FXYD6
FYN
FZD3
FZD4
FZD5
FZD6
FZD8
FZD9
FZR1
G0S2
G3BP1
G6PD
GAB1
GAB2
GABARAPL1
GABPB1
GACAT1
GADD45A
GADD45B
GADD45G
GAL
GALNT1
GALNT14
GALR2
GAPDH
GAPDHS
GAPLINC
GAS1
GAS2
GAS5
GAS5-AS1
GAS6
GAS7
GASAL1
GAST
GATA1
GATA2
GATA3-AS1
GATA4
GATA6
GATA6-AS1
GATAD2A
GBA1
GBP1
GBP5
GC
GCG
GCGR
GCM1
GDE1
GDF15
GDF2
GDF5
GDF9
GDNF
GDPD5
GEMIN4
GFAP
GFER
GFI1
GFOD3P
GGA3
GGCT
GGN
GGT1
GH1
GHET1
GHR
GHRH
GHRHR
GHRL
GIGYF1
GIMAP5
GIMAP7
GINS2
GIP
GIT1
GJA1
GJA3
GJA5
GJA8
GJB1
GJB2
GJB6
GKN1
GKN2
GLA
GLCCI1
GLE1
GLI1
GLI2
GLIS2
GLIS3
GLO1
GLP1R
GLP2R
GLRX
GLRX2
GLRX3
GLS
GLS2
GLUD1
GMDS-DT
GMEB1
GMFB
GMNN
GMPS
GNA12
GNAI1
GNAQ
GNAS
GNB1
GNB1L
GNB5
GNE
GNG5
GNGT1
GNL3
GNLY
GNRH1
GNRH2
GOLGA3
GOLIM4
GOLM1
GOLPH3
GORASP1
GORASP2
GOSR1
GP1BA
GPAT4
GPATCH2L
GPBAR1
GPC3
GPD1L
GPER1
GPI
GPNMB
GPR12
GPR132
GPR137
GPR18
GPR32
GPR4
GPR65
GPR87
GPRC5A
GPRC5B
GPRC5C
GPS1
GPSM1
GPT
GPX1
GPX2
GPX3
GPX4
GPX8
GRAMD4
GRB10
GRB2
GRB7
GREM1
GRHL2
GRHL3
GRID2
GRIN1
GRIN2A
GRIN2B
GRIN2C
GRIN2D
GRIN3A
GRIN3B
GRINA
GRK2
GRK3
GRM3
GRN
GRPEL1
GSDMA
GSDMB
GSDMC
GSDMD
GSDME
GSK3A
GSK3B
GSN
GSPT1
GSR
GSTA1
GSTA2
GSTA4
GSTM1
GSTM2
GSTO1
GSTP1
GSTT1
GTDC1
GTF2H5
GTF2I
GTSE1
GUCY1A1
GULP1
GZMB
GZMH
GZMM
H19
H2AB3
H2AX
H3-4
H3-5
H3C1
H3C4
H4C16
HAGLR
HAGLROS
HAND2-AS1
HAS1
HAS2
HASPIN
HAT1
HAVCR1
HAVCR2
HAX1
HBEGF
HBP1
HCFC1
HCFC1R1
HCG11
HCG18
HCK
HCLS1
HCP5
HCRT
HCRTR1
HDAC1
HDAC2
HDAC3
HDAC4
HDAC5
HDAC6
HDAC7
HDAC8
HDAC9
HDGF
HDGFL3
HECTD3
HECW1
HEIH
HELLS
HEMGN
HEPACAM
HEPACAM2
HEPN1
HERC2
HERC5
HERPUD1
HES1
HEY2
HGF
HHIP
HIC1
HIF1A
HIF1A-AS1
HIF1A-AS2
HIF1AN
HIF3A
HINT2
HIP1
HIP1R
HIPK2
HIPK3
HIVEP1
HJURP
HK2
HLA-A
HLA-B
HLA-C
HLA-DPB1
HLA-DQA1
HLA-DQB1
HLA-DRA
HLA-G
HLTF
HMBOX1
HMGA1
HMGA2
HMGB1
HMGB2
HMGCR
HMGN5
HMMR
HMOX1
HNF1A
HNF1A-AS1
HNF4A
HNF4G
HNRNPA1
HNRNPA2B1
HNRNPC
HNRNPD
HNRNPF
HNRNPH1
HNRNPK
HNRNPL
HNRNPM
HNRNPU
HOPX
HORMAD2
HOTAIR
HOTAIRM1
HOTTIP
HOXA-AS2
HOXA1
HOXA10
HOXA10-AS
HOXA11
HOXA11-AS
HOXA13
HOXA5
HOXA6
HOXA7
HOXB-AS3
HOXB13
HOXB2
HOXB3
HOXB5
HOXB7
HOXC10
HOXC13
HOXC6
HOXC9
HOXD10
HOXD8
HP
HPSE
HRAS
HRG
HRK
HS1BP3
HSBP1
HSD11B1
HSD17B7
HSDL2
HSF1
HSF2
HSF4
HSP90AA1
HSP90AB1
HSP90B1
HSPA1A
HSPA1B
HSPA4
HSPA5
HSPA8
HSPA9
HSPB1
HSPB2
HSPB8
HSPBP1
HSPD1
HSPE1
HSPH1
HTATIP2
HTR1B
HTR2A
HTR3A
HTRA1
HTRA2
HTRA3
HTRA4
HTT
HULC
HUS1
HUWE1
HYAL1
HYI
HYOU1
IAPP
IARS2
IBTK
ICAM1
ICAM3
ICMT
ID1
ID2
ID3
ID4
IDH1
IDH2
IDO1
IER3
IER3IP1
IER5
IFI16
IFI27
IFI30
IFI35
IFI44L
IFI6
IFIH1
IFIT2
IFITM1
IFITM3
IFNA1
IFNA10
IFNA13
IFNA14
IFNA16
IFNA17
IFNA2
IFNA21
IFNA4
IFNA5
IFNA6
IFNA7
IFNA8
IFNB1
IFNG
IFNGR2
IFNL1
IFT122
IFT57
IGBP1
IGF1
IGF1R
IGF2
IGF2-AS
IGF2BP1
IGF2BP2
IGF2BP3
IGF2R
IGFBP1
IGFBP2
IGFBP3
IGFBP4
IGFBP5
IGFBP6
IGFBP7
IGHD
IGHG1
IKBKB
IKBKE
IKBKG
IKZF1
IKZF3
IL10
IL11
IL12A
IL12B
IL13
IL13RA1
IL13RA2
IL15
IL15RA
IL16
IL17A
IL17F
IL17RA
IL17RB
IL17RD
IL18
IL19
IL1A
IL1B
IL1F10
IL1R2
IL1RL1
IL1RN
IL2
IL21
IL21R
IL22
IL23A
IL24
IL2RA
IL2RB
IL2RG
IL3
IL32
IL33
IL34
IL37
IL3RA
IL3RA
IL4
IL4R
IL5
IL5RA
IL6
IL6R
IL6ST
IL7
IL7R
IL9
ILF2
ILF3
ILF3-DT
ILK
ILKAP
IMMT
INF2
ING1
[truncated: 3,761 more rows]
